# Supplementary material for: Transcriptome analysis of Taenia solium cysticerci using Open Reading Frame ESTs (ORESTES)
Source: Parasit Vectors. 2009 Jul 31;2:35. doi: 10.1186/1756-3305-2-35 (PMC2731055; doi:10.1186/1756-3305-2-35)
Supplement: Additional file 1 — Table S1. List of Taenia solium ESTs and their GenBank accession numbers. [file 1756-3305-2-35-S1.xls]

## Sheet: Sheet2
Additional File 1 - Table 1
LIST OF Taenia solium ESTs AND THEIR GENBANK ACCESSION NUMBERS
Cluster	Reads / EST	GenBank (dbEST) Acc
TSEDTS1000A02.b	TSEDTS1000A02.b	EX150515
TSEDTS1000A08.b	TSEDTS1000A08.b	EX150518
TSEDTS1000A10.b	TSEDTS1000A10.b	EX150530
TSEDTS1000B02.b	TSEDTS1000B02.b	EX150521
TSEDTS1000B04.b	TSEDTS1000B04.b	EX150528
TSEDTS1000B06.b	TSEDTS1000B06.b	EX150526
TSEDTS1000B10.b	TSEDTS1000B10.b	EX150531
TSEDTS1000B11.b	TSEDTS1000B11.b	EX150363
	TSEDTS1003G02.b	FD661321
	TSEDTS1005G02.b	FD661328
TSEDTS1000B12.b	TSEDTS1000B12.b	EX150516
TSEDTS1000C06.b	TSEDTS1000C06.b	EX150520
TSEDTS1000C07.b	TSEDTS1000C07.b	EX150522
TSEDTS1000D06.b	TSEDTS1000D06.b	EX150529
TSEDTS1000D07.b	TSEDTS1000D07.b	EX150524
TSEDTS1000D10.b	TSEDTS1000D10.b	EX150525
TSEDTS1000E03.b	TSEDTS1000E03.b	EX150527
TSEDTS1000E05.b	TSEDTS1000E05.b	EX150361
	TSEDTS1003G04.b	FD661322
	TSEDTS1005G04.b	FD661327
	TSEDTS1016G07.b	FD661448
TSEDTS1000E09.b	TSEDTS1000E09.b	EX150523
TSEDTS1000F03.b	TSEDTS1000F03.b	EX150514
TSEDTS1000G06.b	TSEDTS1000G06.b	EX150517
TSEDTS1000G08.b	TSEDTS1000E02.b	FD661315
	TSEDTS1000F01.b	FD661319
	TSEDTS1000G08.b	EX150360
TSEDTS1000G10.b	TSEDTS1000B05.b	FD661320
	TSEDTS1000C04.b	FD661316
	TSEDTS1000D05.b	FD661318
	TSEDTS1000F05.b	FD661317
	TSEDTS1000G10.b	EX150362
TSEDTS1000H04.b	TSEDTS1000H04.b	EX150519
TSEDTS1001A01.b	TSEDTS1001A01.b	EX150418
	TSEDTS1015A01.b	FD661445
	TSEDTS1015F05.b	FD661436
	TSEDTS1023C07.b	FD661527
	TSEDTS1023C08.b	FD661552
TSEDTS1001A09.b	TSEDTS1001A09.b	EX150326
	TSEDTS1002A11.b	FD661309
	TSEDTS1013A09.b	FD661395
TSEDTS1001A10.b	TSEDTS1001A10.b	EX150354
	TSEDTS1014A10.b	FD661408
TSEDTS1001B04.b	TSEDTS1001B04.b	EX150346
	TSEDTS1014B04.b	FD661431
TSEDTS1001B06.b	TSEDTS1001B06.b	EX150333
	TSEDTS1014B06.b	FD661414
TSEDTS1001B07.b	TSEDTS1001B07.b	EX150331
	TSEDTS1014B07.b	FD661426
TSEDTS1001B08.b	TSEDTS1001B08.b	EX150340
	TSEDTS1001C04.b	FD661304
	TSEDTS1014B08.b	FD661422
	TSEDTS1014C04.b	FD661415
TSEDTS1001C02.b	TSEDTS1001C02.b	EX150335
	TSEDTS1014C02.b	FD661412
TSEDTS1001C05.b	TSEDTS1001C05.b	EX150334
	TSEDTS1014C05.b	FD661420
TSEDTS1001C06.b	TSEDTS1001C06.b	EX150329
	TSEDTS1014C06.b	FD661425
TSEDTS1001C08.b	TSEDTS1001C08.b	EX150343
	TSEDTS1014C08.b	FD661430
TSEDTS1001C10.b	TSEDTS1001C10.b	EX150323
	TSEDTS1014C10.b	FD661417
TSEDTS1001D01.b	TSEDTS1001D01.b	EX150324
	TSEDTS1014D01.b	FD661429
TSEDTS1001D05.b	TSEDTS1001D05.b	EX150345
	TSEDTS1014D05.b	FD661413
TSEDTS1001D06.b	TSEDTS1001B10.b	FD661305
	TSEDTS1001D06.b	EX150347
	TSEDTS1014B10.b	FD661405
	TSEDTS1014D06.b	FD661416
TSEDTS1001D11.b	TSEDTS1001C11.b	FD661301
	TSEDTS1001D10.b	FD661302
	TSEDTS1001D11.b	EX150332
	TSEDTS1002B02.b	FD661311
	TSEDTS1009D05.b	FD661342
	TSEDTS1014C11.b	FD661402
	TSEDTS1014D10.b	FD661427
	TSEDTS1014D11.b	FD661434
	TSEDTS1017B04.b	FD661453
	TSEDTS1017D05.b	FD661467
	TSEDTS1018C03.b	FD661485
	TSEDTS1018C06.b	FD661477
	TSEDTS1018D08.b	FD661506
	TSEDTS1018E07.b	FD661500
TSEDTS1001D12.b	TSEDTS1001D12.b	EX150353
	TSEDTS1014D12.b	FD661428
TSEDTS1001E01.b	TSEDTS1001D09.b	FD661306
	TSEDTS1001E01.b	EX150337
	TSEDTS1001G11.b	FD661303
	TSEDTS1014D09.b	FD661406
	TSEDTS1014E01.b	FD661409
	TSEDTS1014G11.b	FD661433
TSEDTS1001E02.b	TSEDTS1001E02.b	EX150415
	TSEDTS1002F12.b	FD661312
	TSEDTS1002G09.b	FD661308
	TSEDTS1013E02.b	FD661396
	TSEDTS1013G05.b	FD661392
	TSEDTS1020F06.b	FD661512
TSEDTS1001E05.b	TSEDTS1001E05.b	EX150349
	TSEDTS1014E05.b	FD661410
TSEDTS1001E06.b	TSEDTS1001E06.b	EX150327
	TSEDTS1014E06.b	FD661418
TSEDTS1001E09.b	TSEDTS1001E09.b	EX150322
	TSEDTS1014E09.b	FD661403
TSEDTS1001E10.b	TSEDTS1001E10.b	EX150351
	TSEDTS1014E10.b	FD661407
TSEDTS1001F01.b	TSEDTS1001F01.b	EX150328
	TSEDTS1001H07.b	FD661307
	TSEDTS1014F01.b	FD661411
	TSEDTS1014H07.b	FD661419
TSEDTS1001F06.b	TSEDTS1001F06.b	EX150330
	TSEDTS1014F06.b	FD661404
TSEDTS1001F07.b	TSEDTS1001F07.b	EX150356
	TSEDTS1002F10.b	FD661310
	TSEDTS1013F07.b	FD661394
	TSEDTS1020C04.b	FD661518
	TSEDTS1020H07.b	FD661515
TSEDTS1001F09.b	TSEDTS1001F09.b	EX150472
	TSEDTS1016F09.b	FD661452
	TSEDTS1024C05.b	FD661583
	TSEDTS1024F12.b	FD661573
	TSEDTS1024G03.b	FD661585
TSEDTS1001F11.b	TSEDTS1001F11.b	EX150342
	TSEDTS1014F11.b	FD661423
TSEDTS1001G01.b	TSEDTS1001G01.b	EX150339
	TSEDTS1014G01.b	FD661400
TSEDTS1001G05.b	TSEDTS1001G05.b	EX150338
	TSEDTS1016G05.b	FD661450
TSEDTS1001G07.b	TSEDTS1001G07.b	EX150341
	TSEDTS1014G07.b	FD661421
TSEDTS1001G08.b	TSEDTS1001G08.b	EX150325
	TSEDTS1016G08.b	FD661451
TSEDTS1001G10.b	TSEDTS1001G10.b	EX150350
	TSEDTS1014G10.b	FD661399
TSEDTS1001H01.b	TSEDTS1001H01.b	EX150348
	TSEDTS1014H01.b	FD661435
TSEDTS1001H03.b	TSEDTS1001H03.b	EX150336
	TSEDTS1014H03.b	FD661401
TSEDTS1001H04.b	TSEDTS1001H04.b	EX150458
	TSEDTS1014H04.b	FD661424
	TSEDTS1023E11.b	FD661531
	TSEDTS1023E12.b	FD661537
	TSEDTS1023G08.b	FD661548
	TSEDTS1023H05.b	FD661541
TSEDTS1001H06.b	TSEDTS1001H06.b	EX150344
	TSEDTS1014H06.b	FD661432
TSEDTS1001H09.b	TSEDTS1001H09.b	EX150352
	TSEDTS1016H09.b	FD661449
TSEDTS1001H12.b	TSEDTS1001H12.b	EX150439
	TSEDTS1010C11.b	FD661349
	TSEDTS1015H12.b	FD661440
	TSEDTS1017E11.b	FD661466
	TSEDTS1018A04.b	FD661491
	TSEDTS1018C11.b	FD661499
TSEDTS1002A01.b	TSEDTS1002A01.b	EX150422
	TSEDTS1009A02.b	FD661346
	TSEDTS1009A05.b	FD661336
	TSEDTS1017A05.b	FD661456
	TSEDTS1018B04.b	FD661492
TSEDTS1002A02.b	TSEDTS1002A02.b	EX150390
	TSEDTS1009A04.b	FD661340
	TSEDTS1017A04.b	FD661464
TSEDTS1002A05.b	TSEDTS1002A05.b	EX150357
	TSEDTS1009A10.b	FD661337
TSEDTS1002A06.b	TSEDTS1002A06.b	EX150471
	TSEDTS1002E04.b	FD661314
	TSEDTS1009A12.b	FD661347
	TSEDTS1010B02.b	FD661350
	TSEDTS1017A12.b	FD661460
	TSEDTS1017E08.b	FD661455
	TSEDTS1018B02.b	FD661487
	TSEDTS1024B05.b	FD661567
	TSEDTS1024D03.b	FD661580
	TSEDTS1053B02.b	FD661664
TSEDTS1002A09.b	TSEDTS1002A09.b	EX150416
	TSEDTS1013A05.b	FD661397
TSEDTS1002B04.b	TSEDTS1002B04.b	EX150512
TSEDTS1002C02.b	TSEDTS1002C02.b	EX150440
	TSEDTS1009D08.b	FD661343
	TSEDTS1017D08.b	FD661468
	TSEDTS1018A03.b	FD661473
	TSEDTS1018D11.b	FD661489
	TSEDTS1018H10.b	FD661504
TSEDTS1002C03.b	TSEDTS1002C03.b	EX150434
	TSEDTS1009C06.b	FD661338
	TSEDTS1017C06.b	FD661470
	TSEDTS1018A12.b	FD661486
	TSEDTS1018C05.b	FD661474
	TSEDTS1018H06.b	FD661503
TSEDTS1002C08.b	TSEDTS1002C08.b	EX150507
TSEDTS1002C10.b	TSEDTS1002C10.b	EX150513
TSEDTS1002D01.b	TSEDTS1002D01.b	EX150511
TSEDTS1002D07.b	TSEDTS1002D07.b	EX150358
	TSEDTS1002E12.b	FD661313
TSEDTS1002D08.b	TSEDTS1002D08.b	EX150509
TSEDTS1002D09.b	TSEDTS1002D09.b	EX150359
	TSEDTS1013D05.b	FD661391
TSEDTS1002D11.b	TSEDTS1002D11.b	EX150447
	TSEDTS1020F02.b	FD661513
TSEDTS1002D12.b	TSEDTS1002D12.b	EX150355
	TSEDTS1013D11.b	FD661393
TSEDTS1002E05.b	TSEDTS1002E05.b	EX150510
TSEDTS1002F01.b	TSEDTS1002F01.b	EX150424
	TSEDTS1009F02.b	FD661341
	TSEDTS1017F02.b	FD661461
	TSEDTS1052F02.b	FD661658
TSEDTS1002F02.b	TSEDTS1002F02.b	EX150396
	TSEDTS1009F04.b	FD661345
	TSEDTS1017F04.b	FD661469
	TSEDTS1018E10.b	FD661501
TSEDTS1002F06.b	TSEDTS1002F06.b	EX150437
	TSEDTS1018H04.b	FD661497
TSEDTS1002G01.b	TSEDTS1002G01.b	EX150508
TSEDTS1002H06.b	TSEDTS1002H06.b	EX150425
	TSEDTS1010E11.b	FD661348
	TSEDTS1017E09.b	FD661462
	TSEDTS1017F11.b	FD661471
	TSEDTS1017H12.b	FD661454
	TSEDTS1018E11.b	FD661481
	TSEDTS1018F12.b	FD661480
TSEDTS1003A02.b	TSEDTS1003A02.b	EX150366
	TSEDTS1005A02.b	FD661326
TSEDTS1003A04.b	TSEDTS1003A04.b	EX150372
	TSEDTS1005A04.b	FD661330
TSEDTS1003B04.b	TSEDTS1003B04.b	EX150365
	TSEDTS1005B04.b	FD661333
TSEDTS1003B12.b	TSEDTS1003B12.b	EX150533
TSEDTS1003C03.b	TSEDTS1003C03.b	EX150369
TSEDTS1003C03.b	TSEDTS1005C03.b	FD661324
TSEDTS1003C04.b	TSEDTS1003C04.b	EX150371
	TSEDTS1005C04.b	FD661329
TSEDTS1003C07.b	TSEDTS1003C07.b	EX150542
TSEDTS1003C08.b	TSEDTS1003C08.b	EX150541
TSEDTS1003D04.b	TSEDTS1003D04.b	EX150368
	TSEDTS1005D04.b	FD661325
TSEDTS1003D09.b	TSEDTS1003D09.b	EX150534
TSEDTS1003D10.b	TSEDTS1003D10.b	EX150538
TSEDTS1003D11.b	TSEDTS1003D11.b	EX150532
TSEDTS1003E07.b	TSEDTS1003E07.b	EX150543
TSEDTS1003E08.b	TSEDTS1003E08.b	EX150539
TSEDTS1003F02.b	TSEDTS1003F02.b	EX150370
	TSEDTS1005F02.b	FD661323
TSEDTS1003F08.b	TSEDTS1003F08.b	EX150537
TSEDTS1003G09.b	TSEDTS1003G09.b	EX150535
TSEDTS1003G10.b	TSEDTS1003G10.b	EX150540
TSEDTS1003H03.b	TSEDTS1003H03.b	EX150367
	TSEDTS1005H03.b	FD661332
TSEDTS1003H06.b	TSEDTS1003H06.b	EX150364
	TSEDTS1005H06.b	FD661331
TSEDTS1003H08.b	TSEDTS1003H08.b	EX150536
TSEDTS1003H09.b	TSEDTS1003H09.b	EX150544
TSEDTS1004A08.b	TSEDTS1004A08.b	EX150375
	TSEDTS1028A08.b	FD661621
TSEDTS1004D08.b	TSEDTS1004D08.b	EX150374
	TSEDTS1028D08.b	FD661615
TSEDTS1004E07.b	TSEDTS1004E07.b	EX150376
	TSEDTS1028E07.b	FD661625
TSEDTS1004F08.b	TSEDTS1004F08.b	EX150546
TSEDTS1004G08.b	TSEDTS1004G08.b	EX150373
	TSEDTS1028H02.b	FD661617
TSEDTS1004H08.b	TSEDTS1004H08.b	EX150545
TSEDTS1006A07.b	TSEDTS1006A07.b	EX150377
	TSEDTS1024A07.b	FD661582
	TSEDTS1027A07.b	FD661610
TSEDTS1006B07.b	TSEDTS1006B07.b	EX150378
	TSEDTS1024B07.b	FD661568
	TSEDTS1027B07.b	FD661614
TSEDTS1006C08.b	TSEDTS1006C08.b	EX150379
	TSEDTS1024C08.b	FD661584
	TSEDTS1027C08.b	FD661609
TSEDTS1006D07.b	TSEDTS1006D07.b	EX150384
	TSEDTS1024D07.b	FD661571
	TSEDTS1027D07.b	FD661607
TSEDTS1006E08.b	TSEDTS1006E08.b	EX150381
	TSEDTS1024E08.b	FD661581
	TSEDTS1027E08.b	FD661611
TSEDTS1006F07.b	TSEDTS1006F07.b	EX150380
	TSEDTS1027F07.b	FD661613
TSEDTS1006G07.b	TSEDTS1006G07.b	EX150382
	TSEDTS1027G07.b	FD661612
TSEDTS1006G08.b	TSEDTS1006G08.b	EX150383
	TSEDTS1027G08.b	FD661608
TSEDTS1007A09.b	TSEDTS1007A09.b	EX150420
	TSEDTS1015B01.b	FD661446
	TSEDTS1015C08.b	FD661441
	TSEDTS1023A09.b	FD661557
	TSEDTS1023D03.b	FD661546
	TSEDTS1023E09.b	FD661551
TSEDTS1007A10.b	TSEDTS1007A10.b	EX150460
	TSEDTS1023A10.b	FD661542
TSEDTS1007B08.b	TSEDTS1007B08.b	EX150547
TSEDTS1007B09.b	TSEDTS1007B09.b	EX150387
	TSEDTS1023B09.b	FD661556
TSEDTS1007B11.b	TSEDTS1007B11.b	EX150466
	TSEDTS1007H11.b	FD661334
	TSEDTS1023B11.b	FD661549
	TSEDTS1023H11.b	FD661562
TSEDTS1007C10.b	TSEDTS1007C10.b	EX150454
	TSEDTS1023C10.b	FD661526
TSEDTS1007D11.b	TSEDTS1007D11.b	EX150386
	TSEDTS1015H06.b	FD661437
	TSEDTS1023A03.b	FD661534
	TSEDTS1023D11.b	FD661532
	TSEDTS1023E04.b	FD661547
TSEDTS1007D12.b	TSEDTS1007D12.b	EX150467
	TSEDTS1023D12.b	FD661563
	TSEDTS1023E05.b	FD661543
TSEDTS1007E12.b	TSEDTS1007E02.b	EX150462
	TSEDTS1015B08.b	FD661442
	TSEDTS1023E02.b	FD661553
	TSEDTS1007E12.b	EX150548
TSEDTS1007F10.b	TSEDTS1007F10.b	EX150464
	TSEDTS1023F10.b	FD661555
TSEDTS1007F11.b	TSEDTS1007F11.b	EX150385
	TSEDTS1023F11.b	FD661540
TSEDTS1007G11.b	TSEDTS1007G11.b	EX150465
	TSEDTS1023G11.b	FD661559
TSEDTS1007G12.b	TSEDTS1007G12.b	EX150461
	TSEDTS1023C06.b	FD661545
	TSEDTS1023G12.b	FD661561
TSEDTS1008A04.b	TSEDTS1008A04.b	EX150569
TSEDTS1008A08.b	TSEDTS1008A08.b	EX150567
TSEDTS1008B03.b	TSEDTS1008B03.b	EX150564
TSEDTS1008B08.b	TSEDTS1008B08.b	EX150388
	TSEDTS1008H04.b	FD661335
TSEDTS1008B09.b	TSEDTS1008B09.b	EX150550
TSEDTS1008C06.b	TSEDTS1008C06.b	EX150562
TSEDTS1008C08.b	TSEDTS1008C08.b	EX150560
TSEDTS1008C12.b	TSEDTS1008C12.b	EX150556
TSEDTS1008E01.b	TSEDTS1008E01.b	EX150470
	TSEDTS1024A12.b	FD661569
	TSEDTS1024B09.b	FD661579
	TSEDTS1024B12.b	FD661570
	TSEDTS1024E03.b	FD661566
	TSEDTS1024G02.b	FD661574
	TSEDTS1026C02.b	FD661606
TSEDTS1008E01.b	TSEDTS1028C01.b	FD661620
TSEDTS1008E02.b	TSEDTS1008E02.b	EX150555
TSEDTS1008E03.b	TSEDTS1008E03.b	EX150568
TSEDTS1008E07.b	TSEDTS1008E07.b	EX150553
TSEDTS1008E09.b	TSEDTS1008E09.b	EX150549
TSEDTS1008E12.b	TSEDTS1008E12.b	EX150557
TSEDTS1008F05.b	TSEDTS1008F05.b	EX150559
TSEDTS1008F06.b	TSEDTS1008F06.b	EX150475
	TSEDTS1024B03.b	FD661577
TSEDTS1008F08.b	TSEDTS1008F08.b	EX150566
TSEDTS1008F09.b	TSEDTS1008F09.b	EX150570
TSEDTS1008G06.b	TSEDTS1008G06.b	EX150552
TSEDTS1008G10.b	TSEDTS1008G10.b	EX150561
TSEDTS1008G12.b	TSEDTS1008G12.b	EX150563
TSEDTS1008H02.b	TSEDTS1008H02.b	EX150551
TSEDTS1008H06.b	TSEDTS1008H06.b	EX150565
TSEDTS1008H10.b	TSEDTS1008H10.b	EX150554
TSEDTS1008H12.b	TSEDTS1008H12.b	EX150558
TSEDTS1009A01.b	TSEDTS1009A01.b	EX150575
TSEDTS1009B02.b	TSEDTS1009B02.b	EX150578
TSEDTS1009C05.b	TSEDTS1009C05.b	EX150441
	TSEDTS1018C01.b	FD661495
	TSEDTS1018D03.b	FD661490
	TSEDTS1018G11.b	FD661505
	TSEDTS1053C01.b	FD661668
TSEDTS1009C08.b	TSEDTS1009C08.b	EX150580
TSEDTS1009D02.b	TSEDTS1009D02.b	EX150574
TSEDTS1009D09.b	TSEDTS1009D09.b	EX150391
	TSEDTS1017D09.b	FD661458
TSEDTS1009E01.b	TSEDTS1009E01.b	EX150579
TSEDTS1009E03.b	TSEDTS1009E03.b	EX150394
	TSEDTS1017E03.b	FD661457
	TSEDTS1018G06.b	FD661502
TSEDTS1009E05.b	TSEDTS1009E05.b	EX150581
TSEDTS1009E08.b	TSEDTS1009E08.b	EX150573
TSEDTS1009F01.b	TSEDTS1009F01.b	EX150576
TSEDTS1009F08.b	TSEDTS1009F08.b	EX150389
	TSEDTS1009G02.b	FD661339
TSEDTS1009F11.b	TSEDTS1009F11.b	EX150572
TSEDTS1009G01.b	TSEDTS1009G01.b	EX150392
TSEDTS1009G01.b	TSEDTS1017G01.b	FD661459
	TSEDTS1052G01.b	FD661653
TSEDTS1009G11.b	TSEDTS1009G11.b	EX150582
TSEDTS1009H01.b	TSEDTS1009F07.b	FD661344
	TSEDTS1009H01.b	EX150395
	TSEDTS1017C09.b	FD661472
	TSEDTS1018C04.b	FD661498
	TSEDTS1018F01.b	FD661475
	TSEDTS1018G03.b	FD661496
	TSEDTS1018H05.b	FD661488
	TSEDTS1053F01.b	FD661662
TSEDTS1009H03.b	TSEDTS1009H03.b	EX150393
	TSEDTS1017H03.b	FD661463
TSEDTS1009H06.b	TSEDTS1009H06.b	EX150577
TSEDTS1009H07.b	TSEDTS1009H07.b	EX150571
TSEDTS1010A10.b	TSEDTS1010A10.b	EX150432
	TSEDTS1018A10.b	FD661478
TSEDTS1010D02.b	TSEDTS1010D02.b	EX150583
TSEDTS1010F02.b	TSEDTS1010F02.b	EX150433
	TSEDTS1010G12.b	FD661351
	TSEDTS1018D02.b	FD661476
	TSEDTS1018F02.b	FD661484
	TSEDTS1018G12.b	FD661479
	TSEDTS1053D02.b	FD661665
	TSEDTS1053F02.b	FD661663
TSEDTS1010H06.b	TSEDTS1010H06.b	EX150584
TSEDTS1011A01.b	TSEDTS1011A01.b	EX150601
TSEDTS1011A02.b	TSEDTS1011A02.b	EX150588
TSEDTS1011A03.b	TSEDTS1011A03.b	EX150488
	TSEDTS1026D01.b	FD661603
TSEDTS1011A04.b	TSEDTS1011A04.b	EX150620
TSEDTS1011A05.b	TSEDTS1011A05.b	EX150611
TSEDTS1011A07.b	TSEDTS1011A07.b	EX150616
TSEDTS1011A09.b	TSEDTS1011A09.b	EX150597
TSEDTS1011A11.b	TSEDTS1011A11.b	EX150587
TSEDTS1011A12.b	TSEDTS1011A12.b	EX150612
TSEDTS1011B12.b	TSEDTS1011B12.b	EX150619
TSEDTS1011C01.b	TSEDTS1011C01.b	EX150585
TSEDTS1011C02.b	TSEDTS1011C02.b	EX150596
TSEDTS1011C03.b	TSEDTS1011C03.b	EX150600
TSEDTS1011C04.b	TSEDTS1011C04.b	EX150591
TSEDTS1011C05.b	TSEDTS1011C05.b	EX150606
TSEDTS1011C07.b	TSEDTS1011C07.b	EX150401
	TSEDTS1026H10.b	FD661602
TSEDTS1011D01.b	TSEDTS1011D01.b	EX150593
TSEDTS1011D04.b	TSEDTS1011C06.b	FD661352
	TSEDTS1011D04.b	EX150400
	TSEDTS1011E01.b	FD661356
	TSEDTS1026G02.b	FD661598
TSEDTS1011D07.b	TSEDTS1011D07.b	EX150615
TSEDTS1011D09.b	TSEDTS1011D09.b	EX150602
TSEDTS1011D10.b	TSEDTS1011D10.b	EX150594
TSEDTS1011D12.b	TSEDTS1011D12.b	EX150605
TSEDTS1011E02.b	TSEDTS1011E02.b	EX150609
TSEDTS1011E03.b	TSEDTS1011E03.b	EX150608
TSEDTS1011E05.b	TSEDTS1011E05.b	EX150595
TSEDTS1011E08.b	TSEDTS1011A06.b	FD661355
	TSEDTS1011E08.b	EX150399
TSEDTS1011E09.b	TSEDTS1011E09.b	EX150607
TSEDTS1011E12.b	TSEDTS1011E12.b	EX150586
TSEDTS1011F02.b	TSEDTS1011F02.b	EX150397
	TSEDTS1011H11.b	FD661353
TSEDTS1011F03.b	TSEDTS1011F03.b	EX150489
	TSEDTS1026F01.b	FD661604
TSEDTS1011F07.b	TSEDTS1011F07.b	EX150613
TSEDTS1011F08.b	TSEDTS1011F08.b	EX150599
TSEDTS1011F10.b	TSEDTS1011F10.b	EX150590
TSEDTS1011F12.b	TSEDTS1011F12.b	EX150589
TSEDTS1011G02.b	TSEDTS1011G02.b	EX150618
TSEDTS1011G07.b	TSEDTS1011G07.b	EX150603
TSEDTS1011G12.b	TSEDTS1011G12.b	EX150604
TSEDTS1011H01.b	TSEDTS1011H01.b	EX150617
TSEDTS1011H02.b	TSEDTS1011H02.b	EX150614
TSEDTS1011H03.b	TSEDTS1011H03.b	EX150610
TSEDTS1011H04.b	TSEDTS1011B08.b	FD661354
	TSEDTS1011H04.b	EX150398
	TSEDTS1026H12.b	FD661600
TSEDTS1011H05.b	TSEDTS1011H05.b	EX150592
TSEDTS1011H06.b	TSEDTS1011H06.b	EX150486
	TSEDTS1026A05.b	FD661599
	TSEDTS1026A07.b	FD661601
TSEDTS1011H07.b	TSEDTS1011H07.b	EX150598
TSEDTS1012A01.b	TSEDTS1012A01.b	EX150640
TSEDTS1012A02.b	TSEDTS1012A02.b	EX150635
TSEDTS1012A03.b	TSEDTS1012A03.b	EX150623
TSEDTS1012A08.b	TSEDTS1012A08.b	EX150633
TSEDTS1012A09.b	TSEDTS1012A09.b	EX150413
	TSEDTS1012F08.b	FD661386
TSEDTS1012A10.b	TSEDTS1012A10.b	EX150637
TSEDTS1012B01.b	TSEDTS1012B01.b	EX150469
	TSEDTS1024F05.b	FD661564
TSEDTS1012B02.b	TSEDTS1012B02.b	EX150405
	TSEDTS1012B06.b	FD661361
TSEDTS1012B04.b	TSEDTS1012B04.b	EX150621
TSEDTS1012B07.b	TSEDTS1012B07.b	EX150409
	TSEDTS1012B11.b	FD661362
	TSEDTS1012C06.b	FD661370
	TSEDTS1012D03.b	FD661384
	TSEDTS1012F10.b	FD661375
	TSEDTS1012G02.b	FD661364
	TSEDTS1012H05.b	FD661373
	TSEDTS1012H09.b	FD661374
TSEDTS1012B09.b	TSEDTS1012B09.b	EX150645
TSEDTS1012B10.b	TSEDTS1012B10.b	EX150639
TSEDTS1012C02.b	TSEDTS1012C02.b	EX150642
TSEDTS1012C04.b	TSEDTS1012C04.b	EX150626
TSEDTS1012C07.b	TSEDTS1012C07.b	EX150644
TSEDTS1012C11.b	TSEDTS1012C11.b	EX150638
TSEDTS1012D01.b	TSEDTS1012D01.b	EX150649
TSEDTS1012D04.b	TSEDTS1012D04.b	EX150411
	TSEDTS1012E12.b	FD661380
TSEDTS1012D05.b	TSEDTS1012D05.b	EX150408
	TSEDTS1012D12.b	FD661377
TSEDTS1012D09.b	TSEDTS1012D09.b	EX150647
TSEDTS1012D10.b	TSEDTS1012B05.b	FD661357
	TSEDTS1012C05.b	FD661378
	TSEDTS1012C08.b	FD661369
	TSEDTS1012D10.b	EX150404
	TSEDTS1012F04.b	FD661381
TSEDTS1012E01.b	TSEDTS1012E01.b	EX150629
TSEDTS1012E02.b	TSEDTS1012E02.b	EX150646
TSEDTS1012E03.b	TSEDTS1012E03.b	EX150634
TSEDTS1012E05.b	TSEDTS1012E05.b	EX150625
TSEDTS1012E07.b	TSEDTS1012E07.b	EX150636
TSEDTS1012E08.b	TSEDTS1012E08.b	EX150627
TSEDTS1012E10.b	TSEDTS1012A04.b	FD661360
	TSEDTS1012E10.b	EX150403
	TSEDTS1012H10.b	FD661372
TSEDTS1012F01.b	TSEDTS1012F01.b	EX150630
TSEDTS1012F06.b	TSEDTS1012F06.b	EX150648
TSEDTS1012F09.b	TSEDTS1012F09.b	EX150628
TSEDTS1012F11.b	TSEDTS1012F11.b	EX150622
TSEDTS1012F12.b	TSEDTS1012F12.b	EX150641
TSEDTS1012G05.b	TSEDTS1012B12.b	FD661387
	TSEDTS1012G05.b	EX150414
TSEDTS1012G06.b	TSEDTS1012D07.b	FD661382
	TSEDTS1012G06.b	EX150412
TSEDTS1012G08.b	TSEDTS1012G08.b	EX150631
TSEDTS1012G09.b	TSEDTS1012A12.b	FD661363
	TSEDTS1012C01.b	FD661383
	TSEDTS1012G09.b	EX150406
TSEDTS1012G10.b	TSEDTS1012G10.b	EX150632
TSEDTS1012G12.b	TSEDTS1012A11.b	FD661390
	TSEDTS1012B03.b	FD661371
	TSEDTS1012D06.b	FD661376
	TSEDTS1012G04.b	FD661389
	TSEDTS1012G11.b	FD661366
	TSEDTS1012G12.b	EX150407
TSEDTS1012H03.b	TSEDTS1012H03.b	EX150624
TSEDTS1012H07.b	TSEDTS1012A05.b	FD661367
	TSEDTS1012A06.b	FD661368
	TSEDTS1012D11.b	FD661379
	TSEDTS1012F07.b	FD661358
	TSEDTS1012G07.b	FD661385
	TSEDTS1012H02.b	FD661365
	TSEDTS1012H04.b	FD661359
	TSEDTS1012H07.b	EX150402
TSEDTS1012H08.b	TSEDTS1012H08.b	EX150643
TSEDTS1012H12.b	TSEDTS1012C03.b	FD661388
	TSEDTS1012H12.b	EX150410
TSEDTS1013B06.b	TSEDTS1013B06.b	EX150651
TSEDTS1013C10.b	TSEDTS1013A02.b	FD661398
	TSEDTS1013C10.b	EX150417
TSEDTS1013C11.b	TSEDTS1013C11.b	EX150653
TSEDTS1013E01.b	TSEDTS1013E01.b	EX150655
TSEDTS1013E11.b	TSEDTS1013E11.b	EX150652
TSEDTS1013E12.b	TSEDTS1013E12.b	EX150654
TSEDTS1013F10.b	TSEDTS1013F10.b	EX150448
	TSEDTS1020C07.b	FD661516
	TSEDTS1020G11.b	FD661514
TSEDTS1013F12.b	TSEDTS1013F12.b	EX150657
TSEDTS1013G10.b	TSEDTS1013G10.b	EX150650
TSEDTS1013H10.b	TSEDTS1013H10.b	EX150656
TSEDTS1015A02.b	TSEDTS1015A02.b	EX150661
TSEDTS1015A06.b	TSEDTS1015A06.b	EX150658
TSEDTS1015A07.b	TSEDTS1015A07.b	EX150457
	TSEDTS1023C09.b	FD661530
	TSEDTS1023D02.b	FD661560
	TSEDTS1023D05.b	FD661558
	TSEDTS1023F02.b	FD661533
TSEDTS1015B04.b	TSEDTS1015B04.b	EX150664
TSEDTS1015C06.b	TSEDTS1015C06.b	EX150663
TSEDTS1015D07.b	TSEDTS1015D07.b	EX150419
	TSEDTS1015G07.b	FD661444
	TSEDTS1023B07.b	FD661535
	TSEDTS1023D07.b	FD661539
TSEDTS1015E03.b	TSEDTS1015E03.b	EX150662
TSEDTS1015E05.b	TSEDTS1015E05.b	EX150463
	TSEDTS1023A01.b	FD661554
TSEDTS1015F02.b	TSEDTS1015F02.b	EX150659
TSEDTS1015G02.b	TSEDTS1015C01.b	FD661438
	TSEDTS1015D02.b	FD661443
	TSEDTS1015F06.b	FD661447
	TSEDTS1015G02.b	EX150456
	TSEDTS1015G12.b	FD661439
	TSEDTS1023B08.b	FD661544
	TSEDTS1023B10.b	FD661529
	TSEDTS1023C02.b	FD661536
	TSEDTS1023F04.b	FD661528
TSEDTS1015G09.b	TSEDTS1015G09.b	EX150660
TSEDTS1015H07.b	TSEDTS1015H07.b	EX150491
	TSEDTS1028G11.b	FD661626
	TSEDTS1028H06.b	FD661619
TSEDTS1016B07.b	TSEDTS1016B07.b	EX150669
TSEDTS1016B09.b	TSEDTS1016B09.b	EX150671
TSEDTS1016B12.b	TSEDTS1016B12.b	EX150672
TSEDTS1016C02.b	TSEDTS1016C02.b	EX150665
TSEDTS1016C11.b	TSEDTS1016C11.b	EX150666
TSEDTS1016C12.b	TSEDTS1016C12.b	EX150677
TSEDTS1016D01.b	TSEDTS1016D01.b	EX150667
TSEDTS1016D09.b	TSEDTS1016D09.b	EX150668
TSEDTS1016D12.b	TSEDTS1016D12.b	EX150678
TSEDTS1016E09.b	TSEDTS1016E09.b	EX150674
TSEDTS1016G02.b	TSEDTS1016G02.b	EX150675
TSEDTS1016G10.b	TSEDTS1016G10.b	EX150670
TSEDTS1016G12.b	TSEDTS1016G12.b	EX150676
TSEDTS1016H01.b	TSEDTS1016H01.b	EX150680
TSEDTS1016H02.b	TSEDTS1016H02.b	EX150673
TSEDTS1016H07.b	TSEDTS1016H07.b	EX150679
TSEDTS1016H11.b	TSEDTS1016H11.b	EX150421
	TSEDTS1024D12.b	FD661578
TSEDTS1017A01.b	TSEDTS1017A01.b	EX150423
	TSEDTS1017C01.b	FD661465
	TSEDTS1018B08.b	FD661493
	TSEDTS1052A01.b	FD661657
	TSEDTS1052C01.b	FD661652
TSEDTS1017A02.b	TSEDTS1017A02.b	EX150428
	TSEDTS1018G05.b	FD661507
	TSEDTS1052A02.b	FD661654
TSEDTS1017A03.b	TSEDTS1017A03.b	EX150689
TSEDTS1017B03.b	TSEDTS1017B03.b	EX150435
	TSEDTS1018A07.b	FD661494
TSEDTS1017B09.b	TSEDTS1017B09.b	EX150683
TSEDTS1017C04.b	TSEDTS1017C04.b	EX150682
TSEDTS1017C05.b	TSEDTS1017C05.b	EX150695
TSEDTS1017C08.b	TSEDTS1017C08.b	EX150687
TSEDTS1017C11.b	TSEDTS1017C11.b	EX150698
TSEDTS1017D03.b	TSEDTS1017D03.b	EX150686
TSEDTS1017D07.b	TSEDTS1017D07.b	EX150474
	TSEDTS1024E01.b	FD661576
TSEDTS1017D12.b	TSEDTS1017D12.b	EX150690
TSEDTS1017E01.b	TSEDTS1017E01.b	EX150427
	TSEDTS1052E01.b	FD661655
TSEDTS1017E05.b	TSEDTS1017E05.b	EX150694
TSEDTS1017E06.b	TSEDTS1017E06.b	EX150691
TSEDTS1017F03.b	TSEDTS1017F03.b	EX150684
TSEDTS1017F06.b	TSEDTS1017F06.b	EX150693
TSEDTS1017F08.b	TSEDTS1017F08.b	EX150697
TSEDTS1017F10.b	TSEDTS1017F10.b	EX150685
TSEDTS1017F12.b	TSEDTS1017F12.b	EX150696
TSEDTS1017G02.b	TSEDTS1017G02.b	EX150426
	TSEDTS1052G02.b	FD661656
TSEDTS1017G07.b	TSEDTS1017G07.b	EX150681
TSEDTS1017G10.b	TSEDTS1017G10.b	EX150688
TSEDTS1017H01.b	TSEDTS1017H01.b	EX150429
	TSEDTS1052H01.b	FD661659
TSEDTS1017H08.b	TSEDTS1017H08.b	EX150692
TSEDTS1018A02.b	TSEDTS1018A02.b	EX150430
	TSEDTS1053A02.b	FD661660
TSEDTS1018A05.b	TSEDTS1018A05.b	EX150700
TSEDTS1018A09.b	TSEDTS1018A09.b	EX150706
TSEDTS1018A11.b	TSEDTS1018A11.b	EX150702
TSEDTS1018B09.b	TSEDTS1018B09.b	EX150707
TSEDTS1018C02.b	TSEDTS1018C02.b	EX150438
	TSEDTS1053C02.b	FD661661
TSEDTS1018D09.b	TSEDTS1018D09.b	EX150708
TSEDTS1018D10.b	TSEDTS1018D10.b	EX150711
TSEDTS1018E01.b	TSEDTS1018E01.b	EX150436
	TSEDTS1053E01.b	FD661666
TSEDTS1018E06.b	TSEDTS1018E06.b	EX150701
TSEDTS1018E09.b	TSEDTS1018E09.b	EX150699
TSEDTS1018E12.b	TSEDTS1018E12.b	EX150709
TSEDTS1018F11.b	TSEDTS1018F11.b	EX150705
TSEDTS1018G02.b	TSEDTS1018E03.b	FD661483
	TSEDTS1018F07.b	FD661482
	TSEDTS1018G02.b	EX150431
	TSEDTS1053G02.b	FD661667
TSEDTS1018G08.b	TSEDTS1018G08.b	EX150704
TSEDTS1018G09.b	TSEDTS1018G09.b	EX150710
TSEDTS1018H08.b	TSEDTS1018H08.b	EX150703
TSEDTS1019A01.b	TSEDTS1019A01.b	EX150745
TSEDTS1019A02.b	TSEDTS1019A02.b	EX150736
TSEDTS1019A03.b	TSEDTS1019A03.b	EX150733
TSEDTS1019A05.b	TSEDTS1019A05.b	EX150748
TSEDTS1019A07.b	TSEDTS1019A07.b	EX150715
TSEDTS1019A08.b	TSEDTS1019A08.b	EX150749
TSEDTS1019A12.b	TSEDTS1019A12.b	EX150731
TSEDTS1019B01.b	TSEDTS1019B01.b	EX150444
	TSEDTS1051H12.b	FD661649
TSEDTS1019B03.b	TSEDTS1019B03.b	EX150720
TSEDTS1019B08.b	TSEDTS1019B08.b	EX150445
	TSEDTS1019H03.b	FD661511
TSEDTS1019B09.b	TSEDTS1019B09.b	EX150738
TSEDTS1019B10.b	TSEDTS1019B10.b	EX150723
TSEDTS1019B11.b	TSEDTS1019B11.b	EX150714
TSEDTS1019B12.b	TSEDTS1019B12.b	EX150717
TSEDTS1019C01.b	TSEDTS1019C01.b	EX150732
TSEDTS1019C03.b	TSEDTS1019C03.b	EX150727
TSEDTS1019C05.b	TSEDTS1019A09.b	FD661508
	TSEDTS1019C05.b	EX150442
TSEDTS1019C07.b	TSEDTS1019C07.b	EX150502
	TSEDTS1051E12.b	FD661646
TSEDTS1019C09.b	TSEDTS1019C09.b	EX150747
TSEDTS1019C10.b	TSEDTS1019C10.b	EX150724
TSEDTS1019D01.b	TSEDTS1019D01.b	EX150726
TSEDTS1019D02.b	TSEDTS1019D02.b	EX150446
	TSEDTS1019G01.b	FD661510
TSEDTS1019D05.b	TSEDTS1019D05.b	EX150737
TSEDTS1019D09.b	TSEDTS1019D09.b	EX150741
TSEDTS1019D10.b	TSEDTS1019D10.b	EX150734
TSEDTS1019E02.b	TSEDTS1019E02.b	EX150713
TSEDTS1019E04.b	TSEDTS1019E04.b	EX150740
TSEDTS1019E07.b	TSEDTS1019E07.b	EX150739
TSEDTS1019E10.b	TSEDTS1019E10.b	EX150730
TSEDTS1019E11.b	TSEDTS1019E11.b	EX150501
	TSEDTS1051E01.b	FD661645
TSEDTS1019E12.b	TSEDTS1019E12.b	EX150744
TSEDTS1019F01.b	TSEDTS1019F01.b	EX150719
TSEDTS1019F03.b	TSEDTS1019F03.b	EX150729
TSEDTS1019F06.b	TSEDTS1019F06.b	EX150742
TSEDTS1019F10.b	TSEDTS1019F10.b	EX150712
TSEDTS1019G03.b	TSEDTS1019G03.b	EX150728
TSEDTS1019G05.b	TSEDTS1019G05.b	EX150721
TSEDTS1019G06.b	TSEDTS1019G06.b	EX150503
	TSEDTS1051B12.b	FD661647
TSEDTS1019G08.b	TSEDTS1019G08.b	EX150718
TSEDTS1019G09.b	TSEDTS1019G09.b	EX150722
TSEDTS1019G11.b	TSEDTS1019G11.b	EX150506
	TSEDTS1051H03.b	FD661651
TSEDTS1019G12.b	TSEDTS1019G12.b	EX150716
TSEDTS1019H02.b	TSEDTS1019H02.b	EX150725
TSEDTS1019H04.b	TSEDTS1019E03.b	FD661509
	TSEDTS1019H04.b	EX150443
TSEDTS1019H07.b	TSEDTS1019H07.b	EX150746
TSEDTS1019H08.b	TSEDTS1019H08.b	EX150743
TSEDTS1019H09.b	TSEDTS1019H09.b	EX150735
TSEDTS1019H11.b	TSEDTS1019H11.b	EX150504
	TSEDTS1051G06.b	FD661648
TSEDTS1020A05.b	TSEDTS1020A05.b	EX150763
TSEDTS1020A10.b	TSEDTS1020A10.b	EX150757
TSEDTS1020B01.b	TSEDTS1020B01.b	EX150761
TSEDTS1020B02.b	TSEDTS1020B02.b	EX150750
TSEDTS1020B05.b	TSEDTS1020B05.b	EX150769
TSEDTS1020B09.b	TSEDTS1020B09.b	EX150775
TSEDTS1020C09.b	TSEDTS1020C09.b	EX150770
TSEDTS1020C10.b	TSEDTS1020C10.b	EX150760
TSEDTS1020D01.b	TSEDTS1020D01.b	EX150762
TSEDTS1020D03.b	TSEDTS1020D03.b	EX150751
TSEDTS1020D04.b	TSEDTS1020D04.b	EX150765
TSEDTS1020D05.b	TSEDTS1020B06.b	FD661517
	TSEDTS1020D05.b	EX150449
TSEDTS1020D06.b	TSEDTS1020D06.b	EX150774
TSEDTS1020E02.b	TSEDTS1020E02.b	EX150771
TSEDTS1020E06.b	TSEDTS1020E06.b	EX150758
TSEDTS1020E09.b	TSEDTS1020E09.b	EX150753
TSEDTS1020E10.b	TSEDTS1020E10.b	EX150756
TSEDTS1020E11.b	TSEDTS1020E11.b	EX150754
TSEDTS1020F07.b	TSEDTS1020F07.b	EX150759
TSEDTS1020F08.b	TSEDTS1020F08.b	EX150768
TSEDTS1020F10.b	TSEDTS1020F10.b	EX150755
TSEDTS1020F11.b	TSEDTS1020F11.b	EX150764
TSEDTS1020G03.b	TSEDTS1020G03.b	EX150772
TSEDTS1020G04.b	TSEDTS1020G04.b	EX150767
TSEDTS1020H03.b	TSEDTS1020H03.b	EX150752
TSEDTS1020H04.b	TSEDTS1020H04.b	EX150773
TSEDTS1020H11.b	TSEDTS1020H11.b	EX150766
TSEDTS1021A01.b	TSEDTS1021A01.b	EX150782
TSEDTS1021A03.b	TSEDTS1021A03.b	EX150809
TSEDTS1021A05.b	TSEDTS1021A05.b	EX150788
TSEDTS1021A09.b	TSEDTS1021A09.b	EX150789
TSEDTS1021A11.b	TSEDTS1021A11.b	EX150781
TSEDTS1021A12.b	TSEDTS1021A12.b	EX150803
TSEDTS1021B01.b	TSEDTS1021B01.b	EX150794
TSEDTS1021B02.b	TSEDTS1021B02.b	EX150779
TSEDTS1021B04.b	TSEDTS1021B04.b	EX150785
TSEDTS1021B05.b	TSEDTS1021B05.b	EX150808
TSEDTS1021B06.b	TSEDTS1021B06.b	EX150791
TSEDTS1021B10.b	TSEDTS1021B10.b	EX150802
TSEDTS1021B11.b	TSEDTS1021A06.b	FD661520
	TSEDTS1021B11.b	EX150450
TSEDTS1021C01.b	TSEDTS1021C01.b	EX150805
TSEDTS1021D01.b	TSEDTS1021D01.b	EX150800
TSEDTS1021D02.b	TSEDTS1021D02.b	EX150784
TSEDTS1021D05.b	TSEDTS1021D05.b	EX150777
TSEDTS1021D08.b	TSEDTS1021D08.b	EX150797
TSEDTS1021D11.b	TSEDTS1021D11.b	EX150451
	TSEDTS1021E11.b	FD661519
TSEDTS1021E01.b	TSEDTS1021E01.b	EX150793
TSEDTS1021E03.b	TSEDTS1021E03.b	EX150778
TSEDTS1021E05.b	TSEDTS1021E05.b	EX150795
TSEDTS1021E07.b	TSEDTS1021E07.b	EX150801
TSEDTS1021E12.b	TSEDTS1021E12.b	EX150787
TSEDTS1021F04.b	TSEDTS1021F04.b	EX150798
TSEDTS1021F06.b	TSEDTS1021F06.b	EX150776
TSEDTS1021F07.b	TSEDTS1021F07.b	EX150780
TSEDTS1021F09.b	TSEDTS1021F09.b	EX150799
TSEDTS1021F10.b	TSEDTS1021F10.b	EX150792
TSEDTS1021F11.b	TSEDTS1021F11.b	EX150804
TSEDTS1021G07.b	TSEDTS1021G07.b	EX150783
TSEDTS1021G09.b	TSEDTS1021G09.b	EX150796
TSEDTS1021H04.b	TSEDTS1021H04.b	EX150786
TSEDTS1021H05.b	TSEDTS1021H05.b	EX150806
TSEDTS1021H10.b	TSEDTS1021H10.b	EX150807
TSEDTS1021H12.b	TSEDTS1021H12.b	EX150790
TSEDTS1022A02.b	TSEDTS1022A02.b	EX150829
TSEDTS1022A03.b	TSEDTS1022A03.b	EX150816
TSEDTS1022A04.b	TSEDTS1022A04.b	EX150833
TSEDTS1022A05.b	TSEDTS1022A05.b	EX150811
TSEDTS1022A08.b	TSEDTS1022A08.b	EX150812
TSEDTS1022A10.b	TSEDTS1022A10.b	EX150835
TSEDTS1022B01.b	TSEDTS1022B01.b	EX150825
TSEDTS1022B07.b	TSEDTS1022B07.b	EX150827
TSEDTS1022B09.b	TSEDTS1022B09.b	EX150838
TSEDTS1022B10.b	TSEDTS1022B10.b	EX150810
TSEDTS1022C05.b	TSEDTS1022C05.b	EX150821
TSEDTS1022C06.b	TSEDTS1022C06.b	EX150832
TSEDTS1022C11.b	TSEDTS1022C11.b	EX150828
TSEDTS1022D02.b	TSEDTS1022D02.b	EX150817
TSEDTS1022D04.b	TSEDTS1022D04.b	EX150815
TSEDTS1022D06.b	TSEDTS1022D06.b	EX150843
TSEDTS1022D09.b	TSEDTS1022D09.b	EX150840
TSEDTS1022D11.b	TSEDTS1022D11.b	EX150837
TSEDTS1022D12.b	TSEDTS1022D12.b	EX150820
TSEDTS1022E04.b	TSEDTS1022E04.b	EX150819
TSEDTS1022E06.b	TSEDTS1022E06.b	EX150824
TSEDTS1022E07.b	TSEDTS1022E07.b	EX150842
TSEDTS1022F03.b	TSEDTS1022F03.b	EX150814
TSEDTS1022F04.b	TSEDTS1022F04.b	EX150826
TSEDTS1022F05.b	TSEDTS1022F05.b	EX150831
TSEDTS1022F09.b	TSEDTS1022F09.b	EX150823
TSEDTS1022F10.b	TSEDTS1022F10.b	EX150841
TSEDTS1022F12.b	TSEDTS1022F12.b	EX150822
TSEDTS1022G01.b	TSEDTS1022G01.b	EX150452
	TSEDTS1022H03.b	FD661521
TSEDTS1022G03.b	TSEDTS1022G03.b	EX150834
TSEDTS1022G04.b	TSEDTS1022G04.b	EX150839
TSEDTS1022G06.b	TSEDTS1022G06.b	EX150830
TSEDTS1022G12.b	TSEDTS1022G12.b	EX150813
TSEDTS1022H02.b	TSEDTS1022H02.b	EX150818
TSEDTS1022H04.b	TSEDTS1022H04.b	EX150836
TSEDTS1022H07.b	TSEDTS1022F01.b	FD661525
	TSEDTS1022F06.b	FD661523
	TSEDTS1022F07.b	FD661524
	TSEDTS1022H01.b	FD661522
	TSEDTS1022H07.b	EX150453
TSEDTS1023A05.b	TSEDTS1023A05.b	EX150854
TSEDTS1023A12.b	TSEDTS1023A12.b	EX150844
TSEDTS1023B01.b	TSEDTS1023B01.b	EX150857
TSEDTS1023B02.b	TSEDTS1023B02.b	EX150855
TSEDTS1023B12.b	TSEDTS1023B12.b	EX150860
TSEDTS1023C03.b	TSEDTS1023C03.b	EX150850
TSEDTS1023C04.b	TSEDTS1023C04.b	EX150858
TSEDTS1023D10.b	TSEDTS1023A02.b	FD661550
	TSEDTS1023D10.b	EX150459
TSEDTS1023E06.b	TSEDTS1023E06.b	EX150852
TSEDTS1023E08.b	TSEDTS1023E08.b	EX150859
TSEDTS1023F01.b	TSEDTS1023F01.b	EX150847
TSEDTS1023F05.b	TSEDTS1023F05.b	EX150853
TSEDTS1023F06.b	TSEDTS1023F06.b	EX150849
TSEDTS1023G01.b	TSEDTS1023G01.b	EX150845
TSEDTS1023G03.b	TSEDTS1023G03.b	EX150861
TSEDTS1023G04.b	TSEDTS1023A04.b	FD661538
	TSEDTS1023G04.b	EX150455
TSEDTS1023G05.b	TSEDTS1023G05.b	EX150862
TSEDTS1023G06.b	TSEDTS1023G06.b	EX150846
TSEDTS1023G10.b	TSEDTS1023G10.b	EX150848
TSEDTS1023H01.b	TSEDTS1023H01.b	EX150856
TSEDTS1023H03.b	TSEDTS1023H03.b	EX150851
TSEDTS1023H09.b	TSEDTS1023H09.b	EX150863
TSEDTS1024A02.b	TSEDTS1024A02.b	EX150897
TSEDTS1024A04.b	TSEDTS1024A04.b	EX150882
TSEDTS1024A05.b	TSEDTS1024A05.b	EX150878
TSEDTS1024A09.b	TSEDTS1024A09.b	EX150890
TSEDTS1024A10.b	TSEDTS1024A10.b	EX150884
TSEDTS1024A11.b	TSEDTS1024A11.b	EX150902
TSEDTS1024B01.b	TSEDTS1024B01.b	EX150870
TSEDTS1024B02.b	TSEDTS1024B02.b	EX150876
TSEDTS1024B04.b	TSEDTS1024B04.b	EX150864
TSEDTS1024B06.b	TSEDTS1024B06.b	EX150883
TSEDTS1024B10.b	TSEDTS1024B10.b	EX150896
TSEDTS1024B11.b	TSEDTS1024B11.b	EX150869
TSEDTS1024C02.b	TSEDTS1024C02.b	EX150888
TSEDTS1024C04.b	TSEDTS1024C04.b	EX150904
TSEDTS1024C06.b	TSEDTS1024C06.b	EX150492
	TSEDTS1024H02.b	FD661575
	TSEDTS1028F10.b	FD661616
	TSEDTS1028H10.b	FD661622
TSEDTS1024C09.b	TSEDTS1024C09.b	EX150893
TSEDTS1024D01.b	TSEDTS1024D01.b	EX150874
TSEDTS1024D04.b	TSEDTS1024D04.b	EX150490
	TSEDTS1028B02.b	FD661618
TSEDTS1024D06.b	TSEDTS1024D06.b	EX150899
TSEDTS1024E02.b	TSEDTS1024E02.b	EX150891
TSEDTS1024E04.b	TSEDTS1024E04.b	EX150892
TSEDTS1024E05.b	TSEDTS1024D02.b	FD661572
	TSEDTS1024D05.b	FD661565
	TSEDTS1024E05.b	EX150468
TSEDTS1024E06.b	TSEDTS1024E06.b	EX150880
TSEDTS1024E10.b	TSEDTS1024E10.b	EX150865
TSEDTS1024E11.b	TSEDTS1024E11.b	EX150866
TSEDTS1024E12.b	TSEDTS1024E12.b	EX150900
TSEDTS1024F01.b	TSEDTS1024F01.b	EX150895
TSEDTS1024F03.b	TSEDTS1024F03.b	EX150894
TSEDTS1024F04.b	TSEDTS1024F04.b	EX150898
TSEDTS1024F06.b	TSEDTS1024F06.b	EX150873
TSEDTS1024F09.b	TSEDTS1024F09.b	EX150871
TSEDTS1024F10.b	TSEDTS1024F10.b	EX150885
TSEDTS1024F11.b	TSEDTS1024F11.b	EX150889
TSEDTS1024G01.b	TSEDTS1024G01.b	EX150868
TSEDTS1024G04.b	TSEDTS1024G04.b	EX150881
TSEDTS1024G05.b	TSEDTS1024G05.b	EX150473
	TSEDTS1028G05.b	FD661624
TSEDTS1024G06.b	TSEDTS1024G06.b	EX150875
TSEDTS1024G11.b	TSEDTS1024G11.b	EX150903
TSEDTS1024G12.b	TSEDTS1024G12.b	EX150879
TSEDTS1024H01.b	TSEDTS1024H01.b	EX150901
TSEDTS1024H04.b	TSEDTS1024H04.b	EX150867
TSEDTS1024H05.b	TSEDTS1024H05.b	EX150887
TSEDTS1024H06.b	TSEDTS1024H06.b	EX150886
TSEDTS1024H11.b	TSEDTS1024H11.b	EX150872
TSEDTS1024H12.b	TSEDTS1024H12.b	EX150877
TSEDTS1025A01.b	TSEDTS1025A01.b	EX150918
TSEDTS1025A02.b	TSEDTS1025A02.b	EX150909
TSEDTS1025A05.b	TSEDTS1025A05.b	EX150906
TSEDTS1025A08.b	TSEDTS1025A08.b	EX150940
TSEDTS1025A09.b	TSEDTS1025A09.b	EX150921
TSEDTS1025A10.b	TSEDTS1025A10.b	EX150946
TSEDTS1025A11.b	TSEDTS1025A11.b	EX150930
TSEDTS1025A12.b	TSEDTS1025A12.b	EX150922
TSEDTS1025B01.b	TSEDTS1025B01.b	EX150944
TSEDTS1025B04.b	TSEDTS1025B04.b	EX150915
TSEDTS1025B06.b	TSEDTS1025B06.b	EX150943
TSEDTS1025B09.b	TSEDTS1025B09.b	EX150917
TSEDTS1025B10.b	TSEDTS1025B10.b	EX150912
TSEDTS1025C04.b	TSEDTS1025C04.b	EX150936
TSEDTS1025C06.b	TSEDTS1025C06.b	EX150905
TSEDTS1025C07.b	TSEDTS1025A07.b	FD661593
	TSEDTS1025C07.b	EX150483
TSEDTS1025C08.b	TSEDTS1025C08.b	EX150923
TSEDTS1025C09.b	TSEDTS1025C09.b	EX150945
TSEDTS1025C10.b	TSEDTS1025C10.b	EX150929
TSEDTS1025D02.b	TSEDTS1025D02.b	EX150481
	TSEDTS1025D10.b	FD661591
	TSEDTS1025F10.b	FD661597
TSEDTS1025D03.b	TSEDTS1025D03.b	EX150919
TSEDTS1025D08.b	TSEDTS1025D08.b	EX150927
TSEDTS1025D11.b	TSEDTS1025D11.b	EX150932
TSEDTS1025E03.b	TSEDTS1025E03.b	EX150941
TSEDTS1025E04.b	TSEDTS1025C02.b	FD661592
	TSEDTS1025E04.b	EX150478
TSEDTS1025E05.b	TSEDTS1025E05.b	EX150939
TSEDTS1025E09.b	TSEDTS1025E09.b	EX150920
TSEDTS1025E10.b	TSEDTS1025E10.b	EX150910
TSEDTS1025F01.b	TSEDTS1025F01.b	EX150916
TSEDTS1025F02.b	TSEDTS1025F02.b	EX150924
TSEDTS1025F03.b	TSEDTS1025F03.b	EX150935
TSEDTS1025F05.b	TSEDTS1025F05.b	EX150938
TSEDTS1025F06.b	TSEDTS1025F04.b	FD661594
	TSEDTS1025F06.b	EX150479
TSEDTS1025F08.b	TSEDTS1025F08.b	EX150925
TSEDTS1025F11.b	TSEDTS1025F11.b	EX150484
	TSEDTS1025H12.b	FD661596
TSEDTS1025F12.b	TSEDTS1025F12.b	EX150482
	TSEDTS1025G02.b	FD661595
TSEDTS1025G03.b	TSEDTS1025E07.b	FD661588
	TSEDTS1025G01.b	FD661590
	TSEDTS1025G03.b	EX150480
TSEDTS1025G05.b	TSEDTS1025G05.b	EX150911
TSEDTS1025G06.b	TSEDTS1025G06.b	EX150926
TSEDTS1025G08.b	TSEDTS1025G08.b	EX150928
TSEDTS1025G11.b	TSEDTS1025G11.b	EX150931
TSEDTS1025H02.b	TSEDTS1025H02.b	EX150942
TSEDTS1025H03.b	TSEDTS1025H03.b	EX150908
TSEDTS1025H04.b	TSEDTS1025E06.b	FD661586
	TSEDTS1025H04.b	EX150477
TSEDTS1025H05.b	TSEDTS1025H05.b	EX150907
TSEDTS1025H06.b	TSEDTS1025H06.b	EX150934
TSEDTS1025H07.b	TSEDTS1025F07.b	FD661587
	TSEDTS1025G09.b	FD661589
	TSEDTS1025H07.b	EX150476
TSEDTS1025H08.b	TSEDTS1025H08.b	EX150914
TSEDTS1025H09.b	TSEDTS1025H09.b	EX150913
TSEDTS1025H10.b	TSEDTS1025H10.b	EX150937
TSEDTS1025H11.b	TSEDTS1025H11.b	EX150933
TSEDTS1026A01.b	TSEDTS1026A01.b	EX150966
TSEDTS1026A02.b	TSEDTS1026A02.b	EX150955
TSEDTS1026A06.b	TSEDTS1026A06.b	EX150953
TSEDTS1026A10.b	TSEDTS1026A10.b	EX150949
TSEDTS1026A11.b	TSEDTS1026A11.b	EX150974
TSEDTS1026B04.b	TSEDTS1026B04.b	EX150965
TSEDTS1026B06.b	TSEDTS1026B06.b	EX150954
TSEDTS1026B10.b	TSEDTS1026B10.b	EX150951
TSEDTS1026C01.b	TSEDTS1026C01.b	EX150972
TSEDTS1026C06.b	TSEDTS1026C06.b	EX150960
TSEDTS1026C08.b	TSEDTS1026C08.b	EX150487
	TSEDTS1026G08.b	FD661605
TSEDTS1026C09.b	TSEDTS1026C09.b	EX150485
	TSEDTS1028G01.b	FD661623
TSEDTS1026C10.b	TSEDTS1026C10.b	EX150948
TSEDTS1026D04.b	TSEDTS1026D04.b	EX150964
TSEDTS1026D08.b	TSEDTS1026D08.b	EX150962
TSEDTS1026E01.b	TSEDTS1026E01.b	EX150950
TSEDTS1026E04.b	TSEDTS1026E04.b	EX150968
TSEDTS1026E07.b	TSEDTS1026E07.b	EX150970
TSEDTS1026E12.b	TSEDTS1026E12.b	EX150961
TSEDTS1026F02.b	TSEDTS1026F02.b	EX150958
TSEDTS1026F08.b	TSEDTS1026F08.b	EX150971
TSEDTS1026F09.b	TSEDTS1026F09.b	EX150957
TSEDTS1026G03.b	TSEDTS1026G03.b	EX150956
TSEDTS1026G04.b	TSEDTS1026G04.b	EX150963
TSEDTS1026G12.b	TSEDTS1026G12.b	EX150952
TSEDTS1026H05.b	TSEDTS1026H05.b	EX150969
TSEDTS1026H06.b	TSEDTS1026H06.b	EX150959
TSEDTS1026H08.b	TSEDTS1026H08.b	EX150973
TSEDTS1026H09.b	TSEDTS1026H09.b	EX150947
TSEDTS1026H11.b	TSEDTS1026H11.b	EX150967
TSEDTS1028A01.b	TSEDTS1028A01.b	EX151008
TSEDTS1028A02.b	TSEDTS1028A02.b	EX150993
TSEDTS1028A04.b	TSEDTS1028A04.b	EX150980
TSEDTS1028A05.b	TSEDTS1028A05.b	EX150987
TSEDTS1028A06.b	TSEDTS1028A06.b	EX150981
TSEDTS1028A09.b	TSEDTS1028A09.b	EX151004
TSEDTS1028A11.b	TSEDTS1028A11.b	EX150978
TSEDTS1028B05.b	TSEDTS1028B05.b	EX151011
TSEDTS1028B09.b	TSEDTS1028B09.b	EX150988
TSEDTS1028B10.b	TSEDTS1028B10.b	EX150984
TSEDTS1028B11.b	TSEDTS1028B11.b	EX150995
TSEDTS1028C02.b	TSEDTS1028C02.b	EX150975
TSEDTS1028C06.b	TSEDTS1028C06.b	EX150994
TSEDTS1028C09.b	TSEDTS1028C09.b	EX150976
TSEDTS1028C10.b	TSEDTS1028C10.b	EX151002
TSEDTS1028D02.b	TSEDTS1028D02.b	EX150986
TSEDTS1028D03.b	TSEDTS1028D03.b	EX150985
TSEDTS1028D04.b	TSEDTS1028D04.b	EX150982
TSEDTS1028D05.b	TSEDTS1028D05.b	EX151007
TSEDTS1028D11.b	TSEDTS1028D11.b	EX151010
TSEDTS1028D12.b	TSEDTS1028D12.b	EX150983
TSEDTS1028E01.b	TSEDTS1028E01.b	EX150997
TSEDTS1028E03.b	TSEDTS1028E03.b	EX151006
TSEDTS1028E05.b	TSEDTS1028E05.b	EX151003
TSEDTS1028E12.b	TSEDTS1028E12.b	EX151001
TSEDTS1028F01.b	TSEDTS1028F01.b	EX150999
TSEDTS1028F02.b	TSEDTS1028F02.b	EX151000
TSEDTS1028F06.b	TSEDTS1028F06.b	EX150992
TSEDTS1028F12.b	TSEDTS1028F12.b	EX150979
TSEDTS1028G04.b	TSEDTS1028G04.b	EX150996
TSEDTS1028G06.b	TSEDTS1028G06.b	EX150991
TSEDTS1028G09.b	TSEDTS1028G09.b	EX150990
TSEDTS1028G10.b	TSEDTS1028G10.b	EX151012
TSEDTS1028H01.b	TSEDTS1028H01.b	EX151009
TSEDTS1028H04.b	TSEDTS1028H04.b	EX150989
TSEDTS1028H09.b	TSEDTS1028H09.b	EX150977
TSEDTS1028H11.b	TSEDTS1028H11.b	EX151005
TSEDTS1028H12.b	TSEDTS1028H12.b	EX150998
TSEDTS1031A01.b	TSEDTS1031A01.b	EX151023
TSEDTS1031B01.b	TSEDTS1031B01.b	EX151013
TSEDTS1031B02.b	TSEDTS1031B02.b	EX151025
TSEDTS1031C01.b	TSEDTS1031C01.b	EX151021
TSEDTS1031C02.b	TSEDTS1031C02.b	EX151016
TSEDTS1031D01.b	TSEDTS1031D01.b	EX151014
TSEDTS1031D02.b	TSEDTS1031D02.b	EX151017
TSEDTS1031E01.b	TSEDTS1031E01.b	EX151015
TSEDTS1031E02.b	TSEDTS1031E02.b	EX151024
TSEDTS1031F01.b	TSEDTS1031F01.b	EX151018
TSEDTS1031G02.b	TSEDTS1031G02.b	EX151020
TSEDTS1031H01.b	TSEDTS1031H01.b	EX151022
TSEDTS1031H02.b	TSEDTS1031H02.b	EX151019
TSEDTS1032A05.b	TSEDTS1032A05.b	EX151027
TSEDTS1032B06.b	TSEDTS1032B06.b	EX150493
	TSEDTS1047E07.b	FD661640
TSEDTS1032D05.b	TSEDTS1032D05.b	EX151030
TSEDTS1032E05.b	TSEDTS1032E05.b	EX151028
TSEDTS1032F05.b	TSEDTS1032F05.b	EX151029
TSEDTS1032H06.b	TSEDTS1032H06.b	EX151026
TSEDTS1033A02.b	TSEDTS1033A02.b	EX151035
TSEDTS1033F01.b	TSEDTS1033F01.b	EX151034
TSEDTS1033G01.b	TSEDTS1033G01.b	EX151032
TSEDTS1033G02.b	TSEDTS1033G02.b	EX151031
TSEDTS1033H02.b	TSEDTS1033H02.b	EX151033
TSEDTS1034A04.b	TSEDTS1034A04.b	EX151040
TSEDTS1034C03.b	TSEDTS1034C03.b	EX151036
TSEDTS1034E03.b	TSEDTS1034E03.b	EX151039
TSEDTS1034E04.b	TSEDTS1034E04.b	EX151041
TSEDTS1034G04.b	TSEDTS1034G04.b	EX151038
TSEDTS1034H04.b	TSEDTS1034H04.b	EX151037
TSEDTS1038B04.b	TSEDTS1038A03.b	FD661633
	TSEDTS1038A04.b	FD661629
	TSEDTS1038B03.b	FD661632
	TSEDTS1038B04.b	EX150495
	TSEDTS1038C03.b	FD661636
	TSEDTS1038C04.b	FD661635
	TSEDTS1038D03.b	FD661634
	TSEDTS1038D04.b	FD661628
	TSEDTS1038E03.b	FD661631
	TSEDTS1038E04.b	FD661627
TSEDTS1038G03.b	TSEDTS1038F04.b	FD661638
	TSEDTS1038G03.b	EX150494
	TSEDTS1038G04.b	FD661630
	TSEDTS1038H04.b	FD661637
TSEDTS1039A01.b	TSEDTS1039A01.b	EX150496
	TSEDTS1040H11.b	FD661639
TSEDTS1039B02.b	TSEDTS1039B02.b	EX151046
TSEDTS1039C02.b	TSEDTS1039C02.b	EX151042
TSEDTS1039D01.b	TSEDTS1039D01.b	EX151048
TSEDTS1039E01.b	TSEDTS1039E01.b	EX151047
TSEDTS1039E02.b	TSEDTS1039E02.b	EX151049
TSEDTS1039F01.b	TSEDTS1039F01.b	EX151045
TSEDTS1039F02.b	TSEDTS1039F02.b	EX151050
TSEDTS1039G02.b	TSEDTS1039G02.b	EX151043
TSEDTS1039H01.b	TSEDTS1039H01.b	EX151044
TSEDTS1040B11.b	TSEDTS1040B11.b	EX151051
TSEDTS1040B12.b	TSEDTS1040B12.b	EX151058
TSEDTS1040C11.b	TSEDTS1040C11.b	EX151059
TSEDTS1040C12.b	TSEDTS1040C12.b	EX151055
TSEDTS1040D11.b	TSEDTS1040D11.b	EX151063
TSEDTS1040D12.b	TSEDTS1040D12.b	EX151061
TSEDTS1040E11.b	TSEDTS1040E11.b	EX151060
TSEDTS1040E12.b	TSEDTS1040E12.b	EX151054
TSEDTS1040F11.b	TSEDTS1040F11.b	EX151056
TSEDTS1040F12.b	TSEDTS1040F12.b	EX151057
TSEDTS1040G11.b	TSEDTS1040G11.b	EX151062
TSEDTS1040G12.b	TSEDTS1040G12.b	EX151052
TSEDTS1040H12.b	TSEDTS1040H12.b	EX151053
TSEDTS1041B09.b	TSEDTS1041B09.b	EX151069
TSEDTS1041B10.b	TSEDTS1041B10.b	EX151065
TSEDTS1041C09.b	TSEDTS1041C09.b	EX151067
TSEDTS1041C10.b	TSEDTS1041C10.b	EX151066
TSEDTS1041D09.b	TSEDTS1041D09.b	EX151064
TSEDTS1041E10.b	TSEDTS1041E10.b	EX151068
TSEDTS1042A12.b	TSEDTS1042A12.b	EX151074
TSEDTS1042B11.b	TSEDTS1042B11.b	EX150497
	TSEDTS1049F04.b	FD661644
TSEDTS1042B12.b	TSEDTS1042B12.b	EX151073
TSEDTS1042E11.b	TSEDTS1042E11.b	EX151070
TSEDTS1042E12.b	TSEDTS1042E12.b	EX151072
TSEDTS1042G12.b	TSEDTS1042G12.b	EX150498
	TSEDTS1048G05.b	FD661642
TSEDTS1042H11.b	TSEDTS1042H11.b	EX151071
TSEDTS1043A09.b	TSEDTS1043A09.b	EX151075
TSEDTS1043C10.b	TSEDTS1043C10.b	EX151080
TSEDTS1043D10.b	TSEDTS1043D10.b	EX151076
TSEDTS1043F10.b	TSEDTS1043F10.b	EX151079
TSEDTS1043G09.b	TSEDTS1043G09.b	EX151078
TSEDTS1043H10.b	TSEDTS1043H10.b	EX151077
TSEDTS1044A07.b	TSEDTS1044A07.b	EX151082
TSEDTS1044B07.b	TSEDTS1044B07.b	EX151083
TSEDTS1044C08.b	TSEDTS1044C08.b	EX150499
	TSEDTS1048C05.b	FD661641
TSEDTS1044F08.b	TSEDTS1044F08.b	EX151084
TSEDTS1044G07.b	TSEDTS1044G07.b	EX151085
TSEDTS1044G08.b	TSEDTS1044G08.b	EX151081
TSEDTS1045E11.b	TSEDTS1045E11.b	EX151086
TSEDTS1048A05.b	TSEDTS1048A05.b	EX150500
	TSEDTS1049C04.b	FD661643
TSEDTS1048B05.b	TSEDTS1048B05.b	EX151088
TSEDTS1048B06.b	TSEDTS1048B06.b	EX151091
TSEDTS1048C06.b	TSEDTS1048C06.b	EX151087
TSEDTS1048D05.b	TSEDTS1048D05.b	EX151090
TSEDTS1048D06.b	TSEDTS1048D06.b	EX151092
TSEDTS1048F06.b	TSEDTS1048F06.b	EX151093
TSEDTS1048H05.b	TSEDTS1048H05.b	EX151089
TSEDTS1049E03.b	TSEDTS1049E03.b	EX151095
TSEDTS1049E04.b	TSEDTS1049E04.b	EX151094
TSEDTS1049H03.b	TSEDTS1049H03.b	EX151096
TSEDTS1050A01.b	TSEDTS1050A01.b	EX151099
TSEDTS1050G01.b	TSEDTS1050G01.b	EX151097
TSEDTS1050H01.b	TSEDTS1050H01.b	EX151098
TSEDTS1051A02.b	TSEDTS1051A02.b	EX151114
TSEDTS1051A03.b	TSEDTS1051A03.b	EX151116
TSEDTS1051A05.b	TSEDTS1051A05.b	EX151105
TSEDTS1051A06.b	TSEDTS1051A06.b	EX151125
TSEDTS1051A07.b	TSEDTS1051A07.b	EX151109
TSEDTS1051A08.b	TSEDTS1051A08.b	EX150505
	TSEDTS1051H09.b	FD661650
TSEDTS1051A09.b	TSEDTS1051A09.b	EX151123
TSEDTS1051A10.b	TSEDTS1051A10.b	EX151113
TSEDTS1051C01.b	TSEDTS1051C01.b	EX151103
TSEDTS1051C02.b	TSEDTS1051C02.b	EX151112
TSEDTS1051C04.b	TSEDTS1051C04.b	EX151127
TSEDTS1051C05.b	TSEDTS1051C05.b	EX151124
TSEDTS1051C06.b	TSEDTS1051C06.b	EX151102
TSEDTS1051C07.b	TSEDTS1051C07.b	EX151126
TSEDTS1051C12.b	TSEDTS1051C12.b	EX151104
TSEDTS1051D11.b	TSEDTS1051D11.b	EX151106
TSEDTS1051E09.b	TSEDTS1051E09.b	EX151121
TSEDTS1051F09.b	TSEDTS1051F09.b	EX151122
TSEDTS1051F10.b	TSEDTS1051F10.b	EX151110
TSEDTS1051F11.b	TSEDTS1051F11.b	EX151120
TSEDTS1051F12.b	TSEDTS1051F12.b	EX151101
TSEDTS1051G01.b	TSEDTS1051G01.b	EX151115
TSEDTS1051G02.b	TSEDTS1051G02.b	EX151128
TSEDTS1051G07.b	TSEDTS1051G07.b	EX151107
TSEDTS1051G08.b	TSEDTS1051G08.b	EX151117
TSEDTS1051G09.b	TSEDTS1051G09.b	EX151119
TSEDTS1051G10.b	TSEDTS1051G10.b	EX151108
TSEDTS1051G11.b	TSEDTS1051G11.b	EX151100
TSEDTS1051H04.b	TSEDTS1051H04.b	EX151118
TSEDTS1051H07.b	TSEDTS1051H07.b	EX151111
TSEDTS1054G05.b	TSEDTS1054G05.b	EX151129
TSEDTS1057A07.b	TSEDTS1057A07.b	EX151130
TSEDTS1057D08.b	TSEDTS1057D08.b	EX151131
TSEDTS1058D04.b	TSEDTS1058D04.b	EX151132
TSEDTS1058E01.b	TSEDTS1058E01.b	EX151133
