# Supplementary material for: Transcriptome analysis of Taenia solium cysticerci using Open Reading Frame ESTs (ORESTES)
Source: Parasit Vectors. 2009 Jul 31;2:35. doi: 10.1186/1756-3305-2-35 (PMC2731055; doi:10.1186/1756-3305-2-35)
Supplement: Additional file 2 — Table S3. Distribution of the Taenia solium EST according to their characteristics and similarity analysis. [file 1756-3305-2-35-S2.xls]

## Sheet: Search Sequence
Additional File 3 - Table 3
DISTRIBUTION OF THE Taenia solium EST ACCORDING TO THEIR CHARACTERISTICS AND SIMILARITY ANALYSIS
Cluster Name	Reads / EST	GenBank Accession	Description	G+C Content	CDS Length	Protein Length	Molecular Functional	Biological Process	Cellular Component	Psort Localization	EC Number	EC Description	MR Number	MR Description	Organism Hit	E-value	Score	Database	Conserved domains present	InterPro hit
TSEDTS1000B06.b	TSEDTS1000B06.b	EX150526	Lon protease homolog, mitochondrial precursor	48%	231	77	ATP-dependent peptidase activity	ATP-dependent proteolysis	-	cytosol; nuclear; mitochondria	-	-	3.1.3.4	Proteases, cleavage of compounds	Caenorhabditis elegans	1e-25	110	Caenorhabditis_elegans_prot_NCBI.fasta	X	-
TSEDTS1000B10.b	TSEDTS1000B10.b	EX150531	Cytochrome c oxidase subunit III	48%	84	28	-	-	-	-	1.9.3.1	Oxireductases acting on a heme group of donors with oxygen as acceptor	15.1	Cytochromes	Fasciola hepatica	1e-22	98	fasciola_mRNA_NCBI.fasta	-	-
TSEDTS1000B12.b	TSEDTS1000B12.b	EX150516	Myosin heavy chain	54%	285	95	motor activity	-	myosin	mitochondria nuclear; nuclear; mitochondria; mitochondria nuclear; nuclear; mitochondria; mitochondria nuclear; nuclear; mitochondria; mitochondria nuclear; nuclear; mitochondria	-	-	5.3	Motility (incl. chemotaxis, energytaxis, aerotaxis, redoxtaxis)	Caenorhabditis elegans	3e-30	126	Caenorhabditis_elegans_prot_NCBI.fasta	X	-
TSEDTS1000C06.b	TSEDTS1000C06.b	EX150520	Hypothetical Protein	63%	234	78	-	-	-	cytosol; extracellular; cytosol nuclear; nuclear; cytosol; extracellular; cytosol nuclear; nuclear; cytosol; extracellular; cytosol nuclear; nuclear; cytosol; extracellular; cytosol nuclear; nuclear	-	-	-	-	Taenia solium	2e-40	163	Tsolium_EST_Genbank.fasta	-	-
TSEDTS1000D06.b	TSEDTS1000D06.b	EX150529	Zinc-binding oxidoreductase	56%	375	125	metal ion binding	metabolism	-	cytosol; cytosol nuclear; extracellular; nuclear	-	-	-	-	Caenorhabditis elegans	7e-35	141	Caenorhabditis_elegans_prot_NCBI.fasta	X	-
TSEDTS1000D07.b	TSEDTS1000D07.b	EX150524	Actin	57%	269	90	structural molecule activity	-	cytoskeleton	cytosol; cytosol nuclear; extracellular; lysosome; mitochondria	-	-	5.3	Motility (incl. chemotaxis, energytaxis, aerotaxis, redoxtaxis)	Taenia solium	3e-45	170	taenia_prot_NCBI.fasta	X	-
TSEDTS1000E05.b	TSEDTS1000E05.b	EX150361	Hypothetical Protein	52%	180	60	-	-	-	cytosol; cytosol nuclear; extracellular; nuclear; mitochondria peroxisome; mitochondria; cytosol; cytosol nuclear; extracellular; nuclear; mitochondria peroxisome; mitochondria	-	-	-	-	Schistosoma japonicum	2e-18	93	uniprot trembl	-	-
	TSEDTS1003G04.b	FD661322
	TSEDTS1005G04.b	FD661327
	TSEDTS1016G07.b	FD661448
TSEDTS1000G10.b	TSEDTS1000G10.b	EX150362	Hypothetical Protein	51%	180	60	-	-	-	-	-	-	-	-	Schistosoma japonicum	5e-18	92	uniprot trembl	-	-
	TSEDTS1000B05.b	FD661320
	TSEDTS1000C04.b	FD661316
	TSEDTS1000D05.b	FD661318
	TSEDTS1000F05.b	FD661317
TSEDTS1000H04.b	TSEDTS1000H04.b	EX150519	Paramyosin	51%	264	88	-	-	-	cytosol; extracellular; cytosol nuclear; nuclear; mitochondria peroxisome; mitochondria; cytosol; extracellular; cytosol nuclear; nuclear; mitochondria peroxisome; mitochondria; cytosol; extracellular; cytosol nuclear; nuclear; mitochondria peroxisome; mitochondria	-	-	5.3	Motility (incl. chemotaxis, energytaxis, aerotaxis, redoxtaxis)	Taenia solium	2e-33	130	taenia_prot_NCBI.fasta	X	-
TSEDTS1001D11.b	TSEDTS1001D11.b	EX150332	Extensin_2	57%	762	254	-	-	membrane	cytosol; extracellular; cytosol nuclear; nuclear	-	-	11	Glycoprotein	-	2.2e-06	90	Pfam	-	-
	TSEDTS1001C11.b	FD661301
	TSEDTS1001D10.b	FD661302
	TSEDTS1002B02.b	FD661311
	TSEDTS1009D05.b	FD661342
	TSEDTS1014C11.b	FD661402
	TSEDTS1014D10.b	FD661427
	TSEDTS1014D11.b	FD661434
	TSEDTS1017B04.b	FD661453
	TSEDTS1017D05.b	FD661467
	TSEDTS1018C03.b	FD661485
	TSEDTS1018C06.b	FD661477
	TSEDTS1018D08.b	FD661506
	TSEDTS1018E07.b	FD661500
TSEDTS1001E09.b	TSEDTS1001E09.b	EX150322	Anaphylotoxin-like domain	69%	108	36	-	-	-	extracellular	-	-	5.8	SOS response	-	4e-34	112	Pfam	-	-
	TSEDTS1014E09.b	FD661403
TSEDTS1001E10.b	TSEDTS1001E10.b	EX150351	Chloride chanel protein	48%	141	47	-	-	-	-	-	-	4.1.A.11	The Chloride Channel (ClC) Family	Bos taurus	3e-14	80	refseq_protein	-	-
	TSEDTS1014E10.b	FD661407
TSEDTS1001F01.b	TSEDTS1001F01.b	EX150328	Hypothetical Protein	48%	69	0	-	-	-	-	-	-	-	-	Sus scrofa	3e-17	90	pigs-core-genbank.fasta	-	-
	TSEDTS1001H07.b	FD661307
	TSEDTS1014F01.b	FD661411
	TSEDTS1014H07.b	FD661419
TSEDTS1001F09.b	TSEDTS1001F09.b	EX150472	Hypothetical Protein, Conserved	57%	459	153	-	-	-	extracellular; Golgi apparatus; lysosome; mitochondria	-	-	12	Conserved Hypothetical	Taenia solium	4e-77	285	Tsolium_EST_Genbank.fasta	-	-
	TSEDTS1016F09.b	FD661452
	TSEDTS1024C05.b	FD661583
	TSEDTS1024F12.b	FD661573
	TSEDTS1024G03.b	FD661585
TSEDTS1001F11.b	TSEDTS1001F11.b	EX150342	Sus scrofa mitochondrial transcription factor A	72%	93	0	-	-	-	-	-	-	2.2.2	Transcription related	Sus scrofa	2e-46	186	pigs-core-genbank.fasta	-	-
	TSEDTS1014F11.b	FD661423
TSEDTS1001G01.b	TSEDTS1001G01.b	EX150339	Hypothetical Protein	62%	84	0	-	-	-	-	-	-	-	-	Sus scrofa	3e-15	82	pigs-core-genbank.fasta	-	-
	TSEDTS1014G01.b	FD661400
TSEDTS1001G05.b	TSEDTS1001G05.b	EX150338	Hypothetical Protein, Conserved	50%	246	82	-	-	integral to membrane	cytosol; extracellular; cytosol; extracellular; cytosol nuclear	-	-	12	Conserved Hypothetical	Homo sapiens	2e-28	100	Homo_sapiens.NCBI36.41.cdna.all.faNC	-	-
	TSEDTS1016G05.b	FD661450
TSEDTS1001G08.b	TSEDTS1001G08.b	EX150325	Hypothetical Protein, Conserved	52%	213	71	nuclease activity	DNA repair	-	cytosol; extracellular; cytosol nuclear; nuclear; mitochondria peroxisome; mitochondria	-	-	12	Conserved Hypothetical	Danio rerio	5e-14	79	refseq_protein	X	-
	TSEDTS1016G08.b	FD661451
TSEDTS1001H04.b	TSEDTS1001H04.b	EX150458	Actin	53%	327	109	structural constituent of cytoskeleton	-	actin filament	cytosol; cytosol nuclear; extracellular; cytoskeleton; mitochondria; cytosol; cytosol nuclear; extracellular; cytoskeleton; mitochondria	-	-	5.3	Motility (incl. chemotaxis, energytaxis, aerotaxis, redoxtaxis)	Echinococcus granulosus	5e-58	204	Echinococcus_protein_NCBI	X	-
	TSEDTS1014H04.b	FD661424
	TSEDTS1023E11.b	FD661531
	TSEDTS1023E12.b	FD661537
	TSEDTS1023G08.b	FD661548
	TSEDTS1023H05.b	FD661541
TSEDTS1001H09.b	TSEDTS1001H09.b	EX150352	ribosomal protein S15a	50%	117	39	structural constituent of ribosome	protein biosynthesis	ribonucleoprotein complex	cytosol; cytosol nuclear; mitochondria	-	-	2.3.8	Ribosomal proteins	Taenia solium	2e-14	69	taenia_prot_NCBI.fasta	X	-
	TSEDTS1016H09.b	FD661449
TSEDTS1001H12.b	TSEDTS1001H12.b	EX150439	Heat shock cognate 70 kDa protein	53%	474	158	nucleotide binding	protein folding	-	cytosol; cytosol nuclear; nuclear; peroxisome; mitochondria; cytosol; cytosol nuclear; nuclear; peroxisome; mitochondria; cytosol; cytosol nuclear; nuclear; peroxisome; mitochondria	-	-	5.7	Adaptation to stress	Echinococcus granulosus	2e-70	255	Echinococcus_protein_NCBI	X	-
	TSEDTS1010C11.b	FD661349
	TSEDTS1015H12.b	FD661440
	TSEDTS1017E11.b	FD661466
	TSEDTS1018A04.b	FD661491
	TSEDTS1018C11.b	FD661499
TSEDTS1002D09.b	TSEDTS1002D09.b	EX150359	Calsequestrin	55%	129	43	calcium ion binding	-	-	cytosol; cytosol nuclear; extracellular; nuclear; cytosol; cytosol nuclear; extracellular; nuclear	-	-	-	-	Homo sapiens	5e-21	94	Cdd	X	-
	TSEDTS1013D05.b	FD661391
TSEDTS1003A02.b	TSEDTS1003A02.b	EX150366	Hypothetical Protein	49%	186	62	-	-	-	cytosol nuclear; extracellular; nuclear	-	-	-	-	Taenia solium	2e-15	80	Tsolium_EST_Genbank.fasta	-	-
	TSEDTS1005A02.b	FD661326
TSEDTS1003B04.b	TSEDTS1003B04.b	EX150365	Hypothetical Protein, Conserved	44%	108	36	monooxygenase activity	-	-	cytosol; cytosol nuclear; extracellular; nuclear	-	-	12	Conserved Hypothetical	Taenia solium	3e-11	44	Tsolium_EST_Genbank.fasta	-	-
	TSEDTS1005B04.b	FD661333
TSEDTS1003B12.b	TSEDTS1003B12.b	EX150533	Hypothetical Protein	43%	210	70	-	-	-	cytoskeleton plasma membrane; cytosol nuclear; cytosol; extracellular; nuclear; plasma membrane; mitochondria; lysosome	-	-	-	-	Trypanosoma cruzi	2e-23	109	uniprot_trembl	-	-
TSEDTS1003D04.b	TSEDTS1003D04.b	EX150368	Hypothetical Protein, Conserved	47%	372	124	-	-	-	cytosol; cytosol nuclear; nuclear; mitochondria	-	-	12	Conserved Hypothetical	Trypanosoma cruzi	2e-66	252	uniprot_trembl	-	-
	TSEDTS1005D04.b	FD661325
TSEDTS1003D10.b	TSEDTS1003D10.b	EX150538	Dihydrolipoamide acetyltransferase	54%	249	83	acyltransferase activity	metabolism	pyruvate dehydrogenase complex	cytosol; extracellular	2.3.1.12	Acyltransferases transferring groups other than amino-acyl groups	-	-	Taenia solium	1e-129	458	Tsolium_EST_Genbank.fasta	X	-
TSEDTS1003E07.b	TSEDTS1003E07.b	EX150543	Hypothetical Protein	54%	129	43	-	-	-	cytosol; extracellular; cytosol nuclear; nuclear	-	-	-	-	Trypanosoma cruzi	8e-14	78	uniprot_trembl	-	-
TSEDTS1003F08.b	TSEDTS1003F08.b	EX150537	Hypothetical Protein	49%	102	34	-	-	-	-	-	-	-	-	Schistosoma japonicum	4e-09	59	uniprot_trembl	-	-
TSEDTS1003H08.b	TSEDTS1003H08.b	EX150536	Hypothetical Protein	50%	111	37	-	-	-	extracellular	-	-	-	-	Taenia solium	9e-13	70	Tsolium_EST_Genbank.fasta	-	-
	TSEDTS1028A08.b	FD661621
TSEDTS1004D08.b	TSEDTS1004D08.b	EX150374	Dynein heavy chain	50%	270	90	-	-	-	-	-	-	4	Transport	Rattus novergicus	1e-25	113	uniprot_sprot	-	-
	TSEDTS1028D08.b	FD661615
TSEDTS1004G08.b	TSEDTS1004G08.b	EX150373	Choline/ethanolamine kinase	51%	312	104	-	-	-	-	2.7.1.82	Phosphotransferases with an Alcohol Group as Acceptor	-	-	Rattus novergicus	2e-11	67	uniprot_sprot	X	-
	TSEDTS1028H02.b	FD661617
TSEDTS1004H08.b	TSEDTS1004H08.b	EX150545	Protein disulfide isomerase family member	53%	240	80	isomerase activity	electron transport	endoplasmic reticulum	extracellular; lysosome; extracellular; lysosome	-	-	2.3.4	Chaperoning, folding	Caenorhabditis elegans	4e-25	109	Caenorhabditis_elegans_prot_NCBI.fasta	X	-
TSEDTS1006E08.b	TSEDTS1006E08.b	EX150381	Hypothetical Protein, Conserved	57%	345	115	-	-	-	-	-	-	12	Conserved Hypothetical	Rattus novergicus	9e-44	174	uniprot_sprot	X	X
	TSEDTS1024E08.b	FD661581
	TSEDTS1027E08.b	FD661611
TSEDTS1006G07.b	TSEDTS1006G07.b	EX150382	60S ribosomal protein L28-2	50%	270	90	structural constituent of ribosome	protein biosynthesis	ribosome	cytosol; cytosol Golgi apparatus; mitochondria	-	-	2.3.9	Ribosomal proteins	Oryza sativa	6e-33	141	uniprot_trembl	X	-
	TSEDTS1027G07.b	FD661612
TSEDTS1007E12.b	TSEDTS1007E12.b	EX150548	Actin	53%	255	85	structural constituent of cytoskeleton	-	actin filament	cytosol; extracellular; mitochondria peroxisome; mitochondria	-	-	5.3	Motility (incl. chemotaxis, energytaxis, aerotaxis, redoxtaxis)	Taenia sp.	2e-29	118	taenia_prot_NCBI.fasta	X	-
	TSEDTS1007E02.b	EX150462
	TSEDTS1015B08.b	FD661442
	TSEDTS1023E02.b	FD661553
TSEDTS1008C08.b	TSEDTS1008C08.b	EX150560	Hypothetical Protein	64%	210	70	-	-	-	cytosol; cytosol nuclear; extracellular; mitochondria	-	-	-	-	Caenorhabditis elegans	5e-20	92	Caenorhabditis_elegans_prot_NCBI.fasta	-	-
TSEDTS1008E01.b	TSEDTS1008E01.b	EX150470	Hypothetical Protein, Conserved	58%	378	126	-	-	-	cytosol; cytosol nuclear; extracellular; nuclear	-	-	12	Conserved Hypothetical	Rattus norvegicus	7e-12	71	refseq_protein	-	-
	TSEDTS1024A12.b	FD661569
	TSEDTS1024B09.b	FD661579
	TSEDTS1024B12.b	FD661570
	TSEDTS1024E03.b	FD661566
	TSEDTS1024G02.b	FD661574
	TSEDTS1026C02.b	FD661606
TSEDTS1008E09.b	TSEDTS1008E09.b	EX150549	Fructose-bisphosphate aldolase	55%	222	74	fructose-bisphosphate aldolase activity	glycolysis	-	cytosol; extracellular; cytosol nuclear; nuclear; cytosol plasma membrane	4.1.2.13	Aldehyde-Lyases	1.3.1	Glycolysis	Echinococcus multilocularis	1e-29	129	Echinococcus_protein_NCBI	X	-
TSEDTS1008F05.b	TSEDTS1008F05.b	EX150559	Paramyosin	50%	165	55	ATP binding	-	myosin	cytosol; cytosol nuclear; nuclear	-	-	5.3	Motility (incl. chemotaxis, energytaxis, aerotaxis, redoxtaxis)	Taenia solium	6e-86	313	Tsolium_EST_Genbank.fasta	X	-
TSEDTS1008F09.b	TSEDTS1008F09.b	EX150570	Hypothetical Protein	50%	222	74	-	-	-	cytosol; cytosol nuclear; extracellular; nuclear; cytosol peroxisome	-	-	-	-	Taenia solium	1e-103	371	Tsolium_EST_Genbank.fasta	-	-
TSEDTS1008G10.b	TSEDTS1008G10.b	EX150561	Steroid dehydrogenase family member	50%	237	79	-	-	-	cytosol; extracellular; cytosol nuclear; cytosol peroxisome; nuclear; mitochondria	-	-	-	-	Caenorhabditis elegans	3e-36	145	Caenorhabditis_elegans_prot_NCBI.fasta	X	-
TSEDTS1008H06.b	TSEDTS1008H06.b	EX150565	NAD-specific glutamate dehydrogenase	52%	273	91	-	-	-	-	1.4.1.2	Oxireductases acting on the CH-NH2 group of donors with NAD or NADP as acceptor	1.8.3	Nitrogen metabolism	Coccidioides immitis	5e-43	175	uniprot_trembl	-	-
TSEDTS1008H12.b	TSEDTS1008H12.b	EX150558	Dynein heavy chain	50%	273	91	microtubule motor activity	microtubule-based movement	dynein complex	cytosol; mitochondria	-	-	4	Transport	Caenorhabditis elegans	3e-34	138	Caenorhabditis_elegans_prot_NCBI.fasta	X	-
TSEDTS1009C05.b	TSEDTS1009C05.b	EX150441	Hypothetical Protein, Conserved	49%	249	83	actin binding	-	-	cytosol; extracellular; cytosol nuclear; nuclear; mitochondria	-	-	12	Conserved Hypothetical	Apis mellifera	2e-23	109	refseq_protein	-	-
	TSEDTS1018C01.b	FD661495
	TSEDTS1018D03.b	FD661490
	TSEDTS1018G11.b	FD661505
	TSEDTS1053C01.b	FD661668
TSEDTS1009D09.b	TSEDTS1009D09.b	EX150391	Synaptobrevin	45%	213	71	-	vesicle-mediated transport	integral to membrane	extracellular; nuclear; mitochondria	-	-	6.1	Membrane	Schistosoma mansoni	2e-19	86	schito_prot_NCBI.fasta	X	-
	TSEDTS1017D09.b	FD661458
TSEDTS1009E01.b	TSEDTS1009E01.b	EX150579	Spectrin family member	54%	177	59	-	-	-	cytosol; extracellular; cytosol nuclear; mitochondria; cytosol; extracellular; cytosol nuclear; mitochondria	-	-	6	Cell structure	Taenia solium	2e-37	153	Tsolium_EST_Genbank.fasta	-	-
TSEDTS1009E03.b	TSEDTS1009E03.b	EX150394	Myosin heavy chain	55%	369	123	motor activity	-	myosin	cytosol; cytosol nuclear; nuclear	-	-	5.3	Motility (incl. chemotaxis, energytaxis, aerotaxis, redoxtaxis)	Schistosoma mansoni	4e-25	105	schito_prot_NCBI.fasta	X	-
	TSEDTS1017E03.b	FD661457
	TSEDTS1018G06.b	FD661502
TSEDTS1009E05.b	TSEDTS1009E05.b	EX150581	Hypothetical Protein	54%	246	0	-	-	-	-	-	-	-	-	Caenorhabditis elegans	9e-09	55	Caenorhabditis_elegans_prot_NCBI.fasta	-	-
TSEDTS1009F01.b	TSEDTS1009F01.b	EX150576	Poly-ubiquitin	53%	198	66	serine-type endopeptidase activity	protein modification	-	cytosol; extracellular; nuclear; cytosol; extracellular; nuclear	-	-	2.3.3	Posttranslational modification	Taenia solium	1e-168	587	Tsolium_EST_Genbank.fasta	X	-
TSEDTS1009G01.b	TSEDTS1009G01.b	EX150392	Glyceraldehyde-3-phosphate dehydrogenase	54%	573	191	glyceraldehyde-3-phosphate dehydrogenase activity	glucose metabolism	-	cytosol; extracellular; nuclear; mitochondria	1.2.7.6	Oxidoreductases acting on the aldehyde or oxo group of donors with an iron-sulfur protein as acceptor	1.3.1	Glycolysis	Taenia solium	1e-119	783	Tsolium_EST_Genbank.fasta	X	-
TSEDTS1009H01.b	TSEDTS1009H01.b	EX150395	Actinin family member	49%	600	200	actin binding	-	-	cytosol; extracellular; cytosol nuclear; nuclear; cytosol; extracellular; cytosol nuclear; nuclear	-	-	5.3	Motility (incl. chemotaxis, energytaxis, aerotaxis, redoxtaxis)	Taenia solium	6e-27	872	Tsolium_EST_Genbank.fasta	X	-
	TSEDTS1009F07.b	FD661344
	TSEDTS1017C09.b	FD661472
	TSEDTS1018C04.b	FD661498
	TSEDTS1018F01.b	FD661475
	TSEDTS1018G03.b	FD661496
	TSEDTS1018H05.b	FD661488
	TSEDTS1053F01.b	FD661662
TSEDTS1009H06.b	TSEDTS1009H06.b	EX150577	Hypothetical Protein	47%	57	0	-	-	-	-	-	-	-	-	Sus scrofa	8e-08	58	pigs-core-genbank.fasta	-	-
TSEDTS1010D02.b	TSEDTS1010D02.b	EX150583	Hypothetical Protein, Conserved	47%	111	37	-	-	-	cytosol; extracellular; nuclear	-	-	12	Conserved Hypothetical	Rattus norvegicus	1e-08	53	Kog	X	-
TSEDTS1010F02.b	TSEDTS1010F02.b	EX150433	Hypothetical Protein, Conserved	53%	324	108	protein kinase activity	development	-	cytosol; cytosol nuclear; extracellular; cytosol plasma membrane; cytosol; cytosol nuclear; extracellular; cytosol plasma membrane	-	-	12	Conserved Hypothetical	Schistosoma mansoni	7e-09	52	schito_prot_NCBI.fasta	-	-
	TSEDTS1010G12.b	FD661351
	TSEDTS1018D02.b	FD661476
	TSEDTS1018F02.b	FD661484
	TSEDTS1018G12.b	FD661479
	TSEDTS1053D02.b	FD661665
	TSEDTS1053F02.b	FD661663
TSEDTS1011A01.b	TSEDTS1011A01.b	EX150601	Glutamine amidotransferase, class-II	52%	162	54	-	metabolism	-	extracellular; mitochondria	2.4.2.14	Pentosyltransferases	1.5.1.2	Glutamine	-	1e-48	122	-	-	X
TSEDTS1011A11.b	TSEDTS1011A11.b	EX150587	TolA protein	53%	279	93	-	-	-	cytosol; extracellular; cytosol; extracellular	-	-	-	-	Taenia solium	1e-26	117	Tsolium_EST_Genbank.fasta	X	-
TSEDTS1011D04.b	TSEDTS1011D04.b	EX150400	Hypothetical Protein	49%	615	205	-	-	-	cytosol; cytosol nuclear; extracellular; mitochondria	-	-	-	-	Taenia solium	3e-10	64	Tsolium_EST_Genbank.fasta	-	-
	TSEDTS1011C06.b	FD661352
	TSEDTS1011E01.b	FD661356
	TSEDTS1026G02.b	FD661598
TSEDTS1011D09.b	TSEDTS1011D09.b	EX150602	Iojap-related protein	67%	132	44	-	-	-	cytosol; cytosol nuclear; extracellular; nuclear	-	-	-	-	Rubrobacter xylanoph	1e-08	61	uniprot_trembl	X	-
TSEDTS1011E02.b	TSEDTS1011E02.b	EX150609	Heat shock cognate 70 kDa protein	56%	438	146	nucleotide binding	protein folding	-	cytosol; cytosol nuclear; nuclear	-	-	5.8	Adaptation to stress	Taenia solium	2e-14	829	Tsolium_EST_Genbank.fasta	X	-
TSEDTS1011E05.b	TSEDTS1011E05.b	EX150595	Hypothetical Protein	49%	483	161	nucleotide binding	protein folding	-	cytosol; extracellular; cytosol nuclear; nuclear	-	-	-	-	Taenia solium	5e-95	345	Tsolium_EST_Genbank.fasta	X	-
TSEDTS1011F02.b	TSEDTS1011F02.b	EX150397	DNA polymerase epsilon subunit B	55%	471	157	DNA binding	carbohydrate metabolism	nucleus	cytosol; cytosol nuclear; extracellular; nuclear	2.7.7.7	Nucleotidyltransferases	2.1.1	DNA replication	Schistosoma japonicum	1e-14	81	uniprot_trembl	X	-
	TSEDTS1011H11.b	FD661353
TSEDTS1011H01.b	TSEDTS1011H01.b	EX150617	Heat shock cognate 70 kDa protein	48%	264	88	ATP binding	protein folding	-	cytosol; extracellular; cytosol nuclear; nuclear; mitochondria	-	-	5.9	Adaptation to stress	Taenia solium	1e-125	446	Tsolium_EST_Genbank.fasta	X	-
TSEDTS1011H05.b	TSEDTS1011H05.b	EX150592	Hypothetical Protein	40%	60	0	-	-	-	-	-	-	-	-	Sus scrofa	1e-09	62	repbase1008.fas	-	-
TSEDTS1011H07.b	TSEDTS1011H07.b	EX150598	Hypothetical Protein	52%	192	64	-	-	-	cytosol; extracellular; cytosol nuclear; nuclear	-	-	-	-	Mus musculus	2e-26	117	Homo_sapiens.NCBI36.41.cdna.all.faNC	-	-
TSEDTS1012B01.b	TSEDTS1012B01.b	EX150469	Heat shock protein 86	48%	297	99	unfolded protein binding	response to unfolded protein	-	cytosol; extracellular; cytosol nuclear; nuclear; cytosol; extracellular; cytosol nuclear; nuclear	-	-	5.13	Adaptation to stress	Taenia solium	1e-158	555	Tsolium_EST_Genbank.fasta	X	-
	TSEDTS1024F05.b	FD661564
TSEDTS1012B07.b	TSEDTS1012B07.b	EX150409	Hypothetical Protein	47%	144	48	-	-	-	cytosol; cytosol nuclear; extracellular; cytosol plasma membrane; cytosol peroxisome; cytosol Golgi apparatus; mitochondria	-	-	-	-	Homo sapiens	6e-18	67	Homo_sapiens.NCBI36.41.cdna.all.fa	-	-
	TSEDTS1012B11.b	FD661362
	TSEDTS1012C06.b	FD661370
	TSEDTS1012D03.b	FD661384
	TSEDTS1012F10.b	FD661375
	TSEDTS1012G02.b	FD661364
	TSEDTS1012H05.b	FD661373
	TSEDTS1012H09.b	FD661374
TSEDTS1012B10.b	TSEDTS1012B10.b	EX150639	Hypothetical Protein	53%	285	95	magnesium ion binding	fatty acid biosynthesis	-	cytosol; cytosol nuclear; extracellular; mitochondria	-	-	-	-	Caenorhabditis elegans	6e-23	102	Caenorhabditis_elegans_prot_NCBI.fasta	X	-
TSEDTS1012C11.b	TSEDTS1012C11.b	EX150638	Cullin 4B	50%	411	137	-	cell cycle	-	nuclear; mitochondria	-	-	-	-	Homo sapiens	5e-51	196	homo_sapiens_prot.fasta	-	-
TSEDTS1012D01.b	TSEDTS1012D01.b	EX150649	Hypothetical Protein	44%	96	32	-	-	-	-	-	-	-	-	Homo sapiens	2e-10	67	uniprot_trembl	-	-
TSEDTS1013B06.b	TSEDTS1013B06.b	EX150651	Hypothetical Protein	58%	279	93	transferase activity	-	-	cytosol; extracellular	-	-	-	-	Caenorhabditis elegans	4e-32	132	Caenorhabditis_elegans_prot_NCBI.fasta	X	-
TSEDTS1013F12.b	TSEDTS1013F12.b	EX150657	Hypothetical Protein	57%	69	0	-	-	-	-	-	-	-	-	Sus scrofa	4e-20	100	pigs-core-genbank.fasta	-	-
TSEDTS1015H07.b	TSEDTS1015H07.b	EX150491	Myosin heavy chain	49%	381	127	motor activity	-	myosin	cytosol; extracellular; nuclear; mitochondria	-	-	5.3	Motility (incl. chemotaxis, energytaxis, aerotaxis, redoxtaxis)	Schistosoma mansoni	2e-58	215	schito_prot_NCBI.fasta	X	-
	TSEDTS1028G11.b	FD661626
	TSEDTS1028H06.b	FD661619
TSEDTS1016B09.b	TSEDTS1016B09.b	EX150671	bZIP transcription factor	55%	300	100	-	-	-	cytosol; cytosol nuclear; nuclear	-	-	2.2.2	Transcription related	-	1e-60	230	Pfam_ls	-	-
TSEDTS1016C12.b	TSEDTS1016C12.b	EX150677	Zinc binding	51%	297	99	-	-	-	extracellular; nuclear	-	-	-	-	-	8e-41	165	Pfam_ls	-	-
TSEDTS1016D01.b	TSEDTS1016D01.b	EX150667	Myosin heavy chain tail region	52%	411	137	-	-	-	cytosol; cytosol nuclear; nuclear; cytoskeleton	-	-	5.3	Motility (incl. chemotaxis, energytaxis, aerotaxis, redoxtaxis)	Echinococcus granulosus	2e-10	56	Echinococcus_protein_NCBI	X	-
TSEDTS1016D12.b	TSEDTS1016D12.b	EX150678	Liprin-alpha	45%	243	81	-	-	-	-	-	-	-	-	Drosophila melanogas	8e-12	72	uniprot_trembl	-	-
TSEDTS1016G12.b	TSEDTS1016G12.b	EX150676	Heat shock 90 kDa protein	49%	465	155	nucleotide binding	response to unfolded protein	-	cytosol; extracellular; cytosol nuclear; nuclear	-	-	5.6	Adaptation to stress	Taenia solium	1e-177	617	Tsolium_EST_Genbank.fasta	-	-
TSEDTS1017A01.b	TSEDTS1017A01.b	EX150423	Fibronectin type III	56%	309	103	-	-	-	extracellular; mitochondria	-	-	11	Glycoprotein	Caenorhabditis elegans	1e-49	192	Caenorhabditis_elegans_prot_NCBI.fasta	-	X
	TSEDTS1017C01.b	FD661465
	TSEDTS1018B08.b	FD661493
	TSEDTS1052A01.b	FD661657
	TSEDTS1052C01.b	FD661652
TSEDTS1017A03.b	TSEDTS1017A03.b	EX150689	Hypothetical Protein	47%	195	65	-	-	-	-	-	-	-	-	Homo sapiens	4e-06	52	uniref90.fasta	-	-
TSEDTS1017D03.b	TSEDTS1017D03.b	EX150686	Heat shock 70kDa protein	52%	255	85	nucleotide binding	protein folding	-	cytosol; cytosol nuclear; nuclear; cytosol plasma membrane; cytosol; cytosol nuclear; nuclear; cytosol plasma membrane	-	-	5.5	Adaptation to stress	Taenia solium	1e-126	446	Tsolium_EST_Genbank.fasta	-	-
TSEDTS1017E01.b	TSEDTS1017E01.b	EX150427	Actinin family member	53%	378	0	actin binding	-	-	-	-	-	5.3	Motility (incl. chemotaxis, energytaxis, aerotaxis, redoxtaxis)	Taenia solium	1e-105	379	Tsolium_EST_Genbank.fasta	X	-
	TSEDTS1052E01.b	FD661655
TSEDTS1017E05.b	TSEDTS1017E05.b	EX150694	Hypothetical Protein	52%	468	156	-	-	-	-	-	-	-	-	Caenorhabditis elegans	9e-14	72	Caenorhabditis_elegans_prot_NCBI.fasta	X	-
TSEDTS1017H01.b	TSEDTS1017H01.b	EX150429	Actinin family member	52%	375	0	calcium ion binding	-	-	-	-	-	5.3	Motility (incl. chemotaxis, energytaxis, aerotaxis, redoxtaxis)	Taenia solium	1e-138	488	Tsolium_EST_Genbank.fasta	X	-
	TSEDTS1052H01.b	FD661659
TSEDTS1018A02.b	TSEDTS1018A02.b	EX150430	Stomatin-like family member	48%	495	165	-	-	membrane	cytosol; cytosol nuclear; mitochondria	-	-	-	-	Schistosoma japonicum	7e-68	258	uniprot_trembl	X	-
	TSEDTS1053A02.b	FD661660
TSEDTS1018C02.b	TSEDTS1018C02.b	EX150438	myosin heavy chain	56%	465	155	motor activity	-	myosin	cytosol; extracellular; nuclear; cytosol; extracellular; nuclear	-	-	5.3	Motility (incl. chemotaxis, energytaxis, aerotaxis, redoxtaxis)	Schistosoma mansoni	1e-46	176	schito_prot_NCBI.fasta	X	-
	TSEDTS1053C02.b	FD661661
TSEDTS1018D10.b	TSEDTS1018D10.b	EX150711	Ribosomal protein S6 kinase subunit	41%	141	47	ATP binding	protein amino acid phosphorylation	-	cytosol; cytosol nuclear; extracellular; nuclear; cytosol; cytosol nuclear; extracellular; nuclear	-	-	2.3.8	Ribosomal proteins	Homo sapiens	6e-20	93	homo_sapiens_prot.fasta	-	-
TSEDTS1018F11.b	TSEDTS1018F11.b	EX150705	Vacuole morphology and inheritance protein 14	48%	270	90	-	-	-	-	-	-	-	-	Strongylocentrotus purpuratus	3e-26	119	refseq_protein	-	-
TSEDTS1019A02.b	TSEDTS1019A02.b	EX150736	Hypothetical Protein	51%	318	106	-	-	-	cytosol; cytosol nuclear; extracellular; nuclear	-	-	-	-	Anopheles gambiae	3e-13	76	uniprot_trembl	-	-
TSEDTS1019E10.b	TSEDTS1019E10.b	EX150730	Paramyosin	54%	201	67	motor activity	-	myosin	cytosol; cytosol nuclear; nuclear	-	-	5.3	Motility (incl. chemotaxis, energytaxis, aerotaxis, redoxtaxis)	Taenia solium	7e-83	303	Tsolium_EST_Genbank.fasta	X	-
	TSEDTS1051H03.b	FD661651
TSEDTS1020C10.b	TSEDTS1020C10.b	EX150760	G protein-coupled receptor	56%	141	47	receptor activity	G-protein coupled receptor protein signaling pathway	membrane	cytosol; cytosol nuclear; nuclear; mitochondria peroxisome; mitochondria	-	-	-	-	Homo sapiens	7e-17	83	homo_sapiens_prot.fasta	-	-
TSEDTS1020F08.b	TSEDTS1020F08.b	EX150768	T-box transcription factor TBX21	65%	531	177	-	Regulation of transcription, DNA-dependent	-	-	-	-	2.2.2	Transcription related	Homo sapiens	1e-74	277	uniprot_sprot	-	-
TSEDTS1021H10.b	TSEDTS1021H10.b	EX150807	Thyroid hormone receptor interactor protein	50%	402	134	binding	protein modification	intracellular	cytosol; extracellular; cytosol plasma membrane; plasma membrane; peroxisome; mitochondria	-	-	-	-	Homo sapiens	5e-13	70	homo_sapiens_prot.fasta	-	-
TSEDTS1022A08.b	TSEDTS1022A08.b	EX150812	CDP-alcohol phosphatidyltransferase	70%	138	46	-	-	-	-	2.7.8.11	Transferases for other substituted phosphate groups	1.6	Macromolecules (cellular constituent) biosynthesis	Rubrobacter xylanoph	3e-13	76	uniprot_trembl	-	-
TSEDTS1022A10.b	TSEDTS1022A10.b	EX150835	Polysaccharide biosynthesis protein CapD	69%	210	70	-	-	-	-	-	-	1.2.4	Polysaccharides	Rubrobacter xylanoph	4e-31	135	uniprot_trembl	X	-
TSEDTS1022D02.b	TSEDTS1022D02.b	EX150817	DNA restriction-modification system, specificity subunit	66%	288	96	-	-	-	-	-	-	2.1.1	DNA restriction/modification	Corynebacterium jeik	1e-12	74	refseq_protein	X	-
TSEDTS1022D06.b	TSEDTS1022D06.b	EX150843	Hypothetical Protein	65%	441	147	-	-	-	-	-	-	-	-	Kineococcus radiotol	7e-31	134	refseq_protein	X	-
TSEDTS1022D11.b	TSEDTS1022D11.b	EX150837	Heat shock protein 86	60%	189	63	nucleotide binding	protein folding	-	cytosol; extracellular; cytosol nuclear; mitochondria	-	-	5.12	Adaptation to stress	Taenia solium	1e-13	70	Tsolium_EST_Genbank.fasta	X	X
TSEDTS1022G01.b	TSEDTS1022G01.b	EX150452	Neurofilament triplet H1-like protein	57%	198	66	DNA binding	nucleosome assembly	nucleus	nuclear	-	-	6	Cell structure	Rana tigrina ranavir	1e-12	74	uniprot_trembl	-	-
	TSEDTS1022H03.b	FD661521
TSEDTS1022G03.b	TSEDTS1022G03.b	EX150834	Neurofilament triplet H1-like protein	56%	108	36	-	-	-	nuclear	-	-	6	Cell structure	Rana tigrina ranavir	2e-09	64	uniprot_trembl	-	-
TSEDTS1023B02.b	TSEDTS1023B02.b	EX150855	Aminotransferase	52%	240	80	transferase activity	metabolism	-	cytosol; cytosol nuclear; mitochondria nuclear; nuclear; cytosol mitochondria; mitochondria	2.6.1.-	Transaminases	-	-	Geobacillus kaustoph	8e-30	130	refseq_protein	-	-
TSEDTS1023E08.b	TSEDTS1023E08.b	EX150859	Severin	53%	498	166	actin binding	-	-	cytosol; cytosol nuclear; extracellular; mitochondria; cytosol; cytosol nuclear; extracellular; mitochondria	-	-	-	-	Taenia solium	2e-42	890	Tsolium_EST_Genbank.fasta	X	-
TSEDTS1023H01.b	TSEDTS1023H01.b	EX150856	Hypothetical Protein, Conserved	50%	486	162	actin binding	barbed-end actin filament capping	-	cytosol; extracellular; mitochondria	-	-	12	Conserved Hypothetical	Strongylocentrotus purpuratus	4e-12	72	refseq_protein	-	-
TSEDTS1024A09.b	TSEDTS1024A09.b	EX150890	Beta-integrin	60%	255	85	protein binding	cell-matrix adhesion	integrin complex	extracellular; nuclear	-	-	11	Glycoprotein	Taenia solium	3e-76	281	Tsolium_EST_Genbank.fasta	X	-
TSEDTS1024A11.b	TSEDTS1024A11.b	EX150902	Hypothetical Protein, Conserved	55%	219	73	-	-	-	cytosol; extracellular; cytosol nuclear; nuclear; cytosol; extracellular; cytosol nuclear; nuclear	-	-	12	Conserved Hypothetical	Homo sapiens	5e-08	57	Homo_sapiens.NCBI36.41.cdna.all.faNC	-	-
TSEDTS1024C09.b	TSEDTS1024C09.b	EX150893	FAS-associated factor 1	48%	375	125	-	protein modification	-	cytosol; cytosol nuclear; extracellular; cytosol; cytosol nuclear; extracellular	-	-	5.6.3	Cell killing	Caenorhabditis elegans	6e-39	155	Caenorhabditis_elegans_prot_NCBI.fasta	X	-
TSEDTS1024D01.b	TSEDTS1024D01.b	EX150874	Spectrin beta chain	45%	390	130	-	-	-	-	-	-	6	Cell structure	Strongylocentrotus purpuratus	1e-23	110	refseq_protein	X	-
TSEDTS1024D04.b	TSEDTS1024D04.b	EX150490	Fibronectin type III	49%	387	129	-	-	-	cytosol; cytosol nuclear; extracellular; nuclear	-	-	11	Glycoprotein	-	8.6e-08	100	Interpro	-	X
	TSEDTS1028B02.b	FD661618
TSEDTS1024E02.b	TSEDTS1024E02.b	EX150891	Hypothetical Protein	51%	324	108	protein kinase activity	protein amino acid phosphorylation	-	cytosol; nuclear; mitochondria	-	-	-	-	Caenorhabditis elegans	1.0e-42	167	Caenorhabditis_elegans_prot_NCBI.fasta	X	-
TSEDTS1024E06.b	TSEDTS1024E06.b	EX150880	Hypothetical Protein, Conserved	54%	312	104	calcium ion binding	-	-	extracellular; nuclear	-	-	12	Conserved Hypothetical	Caenorhabditis elegans	2e-42	166	Caenorhabditis_elegans_prot_NCBI.fasta	X	-
TSEDTS1024F04.b	TSEDTS1024F04.b	EX150898	Muscle M-line assembly protein unc-89	48%	216	72	rhodopsin-like receptor activity	G-protein coupled receptor protein signaling pathway	integral to membrane	-	-	-	-	-	Caenorhabditis elegans	5e-07	49	Caenorhabditis_elegans_prot_NCBI.fasta	X	-
TSEDTS1024F06.b	TSEDTS1024F06.b	EX150873	Anaphylotoxin-like domain	62%	147	49	-	-	-	cytosol nuclear; extracellular; nuclear; mitochondria; cytosol nuclear; extracellular; nuclear; mitochondria	-	-	5.8	SOS response	Taenia solium	2e-45	178	Tsolium_EST_Genbank.fasta	-	-
TSEDTS1024G06.b	TSEDTS1024G06.b	EX150875	RNA helicase	47%	417	139	helicase activity	-	nucleus	cytosol; cytosol nuclear; nuclear; cytoskeleton	3.6.1.-	Hydrolases Acting on acid anhydrides in Phosphorus-Containing Anhydrides	2.2.3	RNA modification	Mus musculus	5e-24	108	uniprot_sprot	X	-
TSEDTS1024G12.b	TSEDTS1024G12.b	EX150879	Hypothetical Protein	50%	294	98	-	-	-	cytosol; extracellular; cytosol nuclear; nuclear	-	-	-	-	Taenia solium	5e-36	149	Tsolium_EST_Genbank.fasta	X	-
TSEDTS1024H05.b	TSEDTS1024H05.b	EX150887	Actin	55%	213	71	structural molecule activity	-	cytoskeleton	cytosol; extracellular; cytosol nuclear; nuclear; peroxisome; cytosol; extracellular; cytosol nuclear; nuclear; peroxisome	-	-	5.3	Motility (incl. chemotaxis, energytaxis, aerotaxis, redoxtaxis)	Taenia solium	7e-68	254	Tsolium_EST_Genbank.fasta	X	-
TSEDTS1024H11.b	TSEDTS1024H11.b	EX150872	Heat shock protein	56%	318	106	-	response to unfolded protein	-	cytosol; extracellular; cytosol nuclear; nuclear; cytoskeleton; cytosol; extracellular; cytosol nuclear; nuclear; cytoskeleton	-	-	5.11	Adaptation to stress	Taenia solium	6e-69	258	Tsolium_EST_Genbank.fasta	X	-
TSEDTS1024H12.b	TSEDTS1024H12.b	EX150877	Estrogen receptor beta	58%	177	59	-	-	-	cytosol nuclear; extracellular; nuclear; mitochondria	-	-	-	-	Taenia solium	1e-130	460	Tsolium_EST_Genbank.fasta	-	-
TSEDTS1025C06.b	TSEDTS1025C06.b	EX150905	Hypothetical Protein, Conserved	46%	204	68	-	-	-	cytosol; extracellular; cytosol nuclear; nuclear; cytosol; extracellular; cytosol nuclear; nuclear	-	-	12	Conserved Hypothetical	Taenia solium	2e-76	283	Tsolium_EST_Genbank.fasta	X	-
TSEDTS1025H10.b	TSEDTS1025H10.b	EX150937	Pol polyprotein	49%	423	0	-	-	-	-	-	-	-	-	Human endogenous ret	2e-42	172	uniprot_trembl	-	-
TSEDTS1026C08.b	TSEDTS1026C08.b	EX150487	Sec61-like protein	55%	132	44	protein translocase activity	protein transport	membrane	extracellular; extracellular; extracellular	-	-	-	-	Sus scrofa	4e-34	112	pigs-core-genbank.fasta	X	-
	TSEDTS1026G08.b	FD661605
TSEDTS1026D08.b	TSEDTS1026D08.b	EX150962	Glutamate synthase	59%	188	62	glutamate synthase activity, NADH or NADPH as acceptor	metabolism	-	cytosol; extracellular; cytosol nuclear; nuclear	1.4.1.-	Oxidoreductases acting on the CH-NH2 group of donors with NAD or NADP as acceptor	1.5.1.1	Glutamate	Caenorhabditis elegans	5e-30	125	Caenorhabditis_elegans_prot_NCBI.fasta	X	-
TSEDTS1026E01.b	TSEDTS1026E01.b	EX150950	Myb DNA-binding	55%	222	74	DNA binding	-	nucleus	cytosol; extracellular; cytosol nuclear; nuclear	-	-	2.2.2	Transcription related	-	2e-40	163	-	-	X
TSEDTS1026E12.b	TSEDTS1026E12.b	EX150961	Dynein heavy chain	42%	171	57	-	-	-	-	-	-	4	Transport	Rattus norvegicus	2e-11	67	uniprot_sprot	-	-
TSEDTS1028A01.b	TSEDTS1028A01.b	EX151008	Synaptogenesis abnormal family member syg-2	49%	417	139	-	-	-	cytoskeleton plasma membrane; cytosol; cytosol nuclear; extracellular; cytoskeleton	-	-	-	-	Caenorhabditis elegans	9e-19	88	Caenorhabditis_elegans_prot_NCBI.fasta	-	-
TSEDTS1028A05.b	TSEDTS1028A05.b	EX150987	40S Ribosomal protein S19	54%	333	111	structural constituent of ribosome	protein biosynthesis	ribosome	cytosol; cytosol nuclear; extracellular; nuclear	-	-	2.3.8	Ribosomal proteins	Taenia solium	1e-126	448	Tsolium_EST_Genbank.fasta	X	-
TSEDTS1028A06.b	TSEDTS1028A06.b	EX150981	Coatomer protein complex subunit beta	57%	384	128	protein transporter activity	ER to Golgi vesicle-mediated transport	endoplasmic reticulum	cytosol; cytosol nuclear; extracellular; mitochondria nuclear; mitochondria	-	-	4	Transport	Caenorhabditis elegans	9e-51	194	Caenorhabditis_elegans_prot_NCBI.fasta	X	-
TSEDTS1028B09.b	TSEDTS1028B09.b	EX150988	Hypothetical Protein	63%	264	88	-	-	-	cytosol; extracellular; mitochondria peroxisome; peroxisome; extracellular plasma membrane; cytosol; extracellular; mitochondria peroxisome; peroxisome; extracellular plasma membrane	-	-	-	-	Taenia solium	8e-40	161	Tsolium_EST_Genbank.fasta	-	-
TSEDTS1028B10.b	TSEDTS1028B10.b	EX150984	Concanavalin A-like lectin/glucanase	53%	297	99	-	-	-	cytosol; extracellular; cytosol nuclear; nuclear	3.2.2	Hydrolysing N-Glycosyl Compounds	-	-	-	2.2e-06	90	InterPro	X	X
TSEDTS1028B11.b	TSEDTS1028B11.b	EX150995	Hypothetical Protein	55%	354	118	-	-	-	extracellular; cytosol nuclear; nuclear; cytosol mitochondria; mitochondria	-	-	-	-	Taenia solium	1e-119	426	Tsolium_EST_Genbank.fasta	-	-
TSEDTS1028C02.b	TSEDTS1028C02.b	EX150975	Alpha tubulin	50%	210	70	nucleotide binding	microtubule-based movement	microtubule	cytosol; extracellular; cytosol nuclear; nuclear	-	-	5.1	Cell division	Taenia solium	1e-101	365	Tsolium_EST_Genbank.fasta	X	-
TSEDTS1028C06.b	TSEDTS1028C06.b	EX150994	Ankyrin	57%	435	145	-	-	-	-	-	-	6.1	Membrane	Caenorhabditis elegans	2e-16	87	uniprot_trembl	-	-
TSEDTS1028D02.b	TSEDTS1028D02.b	EX150986	Myosin heavy chain, non-muscle	55%	375	0	motor activity	-	myosin	-	-	-	5.3	Motility (incl. chemotaxis, energytaxis, aerotaxis, redoxtaxis)	Taenia solium	1e-170	595	Tsolium_EST_Genbank.fasta	X	-
TSEDTS1028D04.b	TSEDTS1028D04.b	EX150982	Hypothetical Protein	59%	438	146	-	-	-	extracellular; nuclear; mitochondria; extracellular; nuclear; mitochondria	-	-	-	-	Caenorhabditis elegans	3e-43	170	Caenorhabditis_elegans_prot_NCBI.fasta	X	-
TSEDTS1028E01.b	TSEDTS1028E01.b	EX150997	Hypothetical Protein	55%	390	130	transferase activity	metabolism	-	cytosol; extracellular; cytosol nuclear; nuclear	-	-	-	-	Caenorhabditis elegans	6e-23	102	Caenorhabditis_elegans_prot_NCBI.fasta	-	-
TSEDTS1028E03.b	TSEDTS1028E03.b	EX151006	Phosphoenolpyruvate carboxykinase	55%	273	91	kinase activity	gluconeogenesis	-	cytosol; cytosol nuclear; nuclear; mitochondria peroxisome; mitochondria; cytosol; cytosol nuclear; nuclear; mitochondria peroxisome; mitochondria; cytosol; cytosol nuclear; nuclear; mitochondria peroxisome; mitochondria	4.1.1.49	Carboxy-Lyases	1.7.8	Gluconeogenesis	Taenia solium	1e-144	507	Tsolium_EST_Genbank.fasta	X	-
TSEDTS1028E05.b	TSEDTS1028E05.b	EX151003	Hypothetical Protein	50%	228	76	-	-	-	cytosol; cytosol nuclear; extracellular; nuclear	-	-	-	-	-	1e-08	52	KOG	X	-
TSEDTS1028F02.b	TSEDTS1028F02.b	EX151000	EGl-27 related family member egr-1	50%	420	140	-	-	-	cytosol; extracellular; nuclear	-	-	-	-	Caenorhabditis elegans	8e-47	181	Caenorhabditis_elegans_prot_NCBI.fasta	X	-
TSEDTS1028G06.b	TSEDTS1028G06.b	EX150991	CaDHerin family member (cdh-4)	54%	270	90	-	-	-	extracellular	-	-	6.1	Membrane	Caenorhabditis elegans	2e-23	103	Caenorhabditis_elegans_prot_NCBI.fasta	X	-
TSEDTS1028H04.b	TSEDTS1028H04.b	EX150989	Cyclic gmp-dependent protein kinase	50%	354	118	-	-	-	-	2.7.11.12	Protein-serine/threonine kinases	-	-	Caenorhabditis elegans	6.0e-19	89	Caenorhabditis_elegans_prot_NCBI.fasta	X	-
TSEDTS1028H11.b	TSEDTS1028H11.b	EX151005	Hypothetical Protein	58%	258	86	-	-	-	extracellular; nuclear; mitochondria	-	-	-	-	Caenorhabditis elegans	6e-38	151	Caenorhabditis_elegans_prot_NCBI.fasta	-	-
TSEDTS1028H12.b	TSEDTS1028H12.b	EX150998	WD-40 repeat	47%	126	42	-	-	-	extracellular; lysosome; mitochondria	-	-	-	-	-	1e-136	482	-	-	X
TSEDTS1031A01.b	TSEDTS1031A01.b	EX151023	Hypothetical Protein	36%	483	161	-	-	-	-	-	-	-	-	Schistosoma japonicum	1e-13	78	uniprot_trembl	-	-
TSEDTS1031D01.b	TSEDTS1031D01.b	EX151014	Ezrin/radixin/moesin family member (erm-1)	37%	300	100	binding	-	cytoplasm	cytosol; cytosol nuclear; extracellular; mitochondria; cytosol; cytosol nuclear; extracellular; mitochondria; cytosol; cytosol nuclear; extracellular; mitochondria	-	-	-	-	Caenorhabditis elegans	1e-60	228	Caenorhabditis_elegans_prot_NCBI.fasta	X	-
TSEDTS1031E02.b	TSEDTS1031E02.b	EX151024	Ribosomal protein S23	41%	267	89	nucleic acid binding	protein biosynthesis	ribosome	cytosol; mitochondria nuclear; nuclear; mitochondria	-	-	2.3.8	Ribosomal proteins	Taenia solium	7e-50	191	Tsolium_EST_Genbank.fasta	X	-
TSEDTS1031F01.b	TSEDTS1031F01.b	EX151018	Two-DBD-nuclear receptor	28%	93	31	DNA binding	regulation of transcription, DNA-dependent	nucleus	cytosol nuclear; extracellular; mitochondria peroxisome; mitochondria; cytosol nuclear; extracellular; mitochondria peroxisome; mitochondria	-	-	-	-	Schistosoma mansoni	6e-14	67	schito_prot_N	-	-
TSEDTS1031G02.b	TSEDTS1031G02.b	EX151020	Lysyl (K) tRNA synthetase family member	40%	524	175	nucleotidyltransferase activity	tRNA aminoacylation for protein translation	cytoplasm	cytosol; cytosol nuclear; extracellular; nuclear	-	-	2.2.5	tRNA	Caenorhabditis elegans	1e-76	281	Caenorhabditis_elegans_prot_NCBI.fasta	X	-
TSEDTS1032A05.b	TSEDTS1032A05.b	EX151027	Germline helicase 2	97%	408	136	structural molecule activity	cell adhesion	actin cytoskeleton	cytosol; extracellular; mitochondria	3.6.1.-	Hydrolases Acting on acid anhydrides in Phosphorus-Containing Anhydrides	2.2.3	RNA modification	Caenorhabditis elegans	1e-17	85	Caenorhabditis_elegans_prot_NCBI.fasta	X	-
TSEDTS1032E05.b	TSEDTS1032E05.b	EX151028	Germline helicase 2	93%	429	143	structural constituent of cell wall	cell adhesion	actin cytoskeleton	cytosol; cytosol nuclear; extracellular; nuclear	3.6.1.-	Hydrolases Acting on acid anhydrides in Phosphorus-Containing Anhydrides	2.2.3	RNA modification	Caenorhabditis elegans	2.0e-15	77	Caenorhabditis_elegans_prot_NCBI.fasta	X	-
TSEDTS1033A02.b	TSEDTS1033A02.b	EX151035	Extensin_2	87%	252	84	structural constituent of cell wall	-	-	cytosol; cytosol nuclear; nuclear	-	-	11	Glycoprotein	-	6e-27	872	-	X	X
TSEDTS1033G02.b	TSEDTS1033G02.b	EX151031	Hypothetical Protein	53%	99	33	-	-	-	cytosol; extracellular; cytosol nuclear; nuclear; extracellular plasma membrane	-	-	-	-	Caenorhabditis elegans	4e-40	160	Caenorhabditis_elegans_prot_NCBI.fasta	-	-
TSEDTS1033H02.b	TSEDTS1033H02.b	EX151033	Germline helicase 2	96%	405	135	-	-	-	cytosol; extracellular; mitochondria	3.6.1.-	Hydrolases Acting on acid anhydrides in Phosphorus-Containing Anhydrides	2.2.3	RNA modification	Caenorhabditis elegans	9e-20	92	Caenorhabditis_elegans_prot_NCBI.fasta	X	-
TSEDTS1034A04.b	TSEDTS1034A04.b	EX151040	Extensin_2	88%	480	160	structural constituent of cell wall	-	-	cytosol; nuclear	-	-	11	Glycoprotein	Caenorhabditis elegans	3e-43	170	Caenorhabditis_elegans_prot_NCBI.fasta	X	-
TSEDTS1034C03.b	TSEDTS1034C03.b	EX151036	Sugar transporter superfamily	95%	219	73	structural molecule activity	cell adhesion	actin cytoskeleton	cytosol; extracellular; extracellular plasma membrane; cytosol; extracellular; extracellular plasma membrane	-	-	4	Transport	-	2e-28	100	-	-	X
TSEDTS1034H04.b	TSEDTS1034H04.b	EX151037	Germline helicase 2	96%	360	120	-	-	-	cytosol; extracellular; mitochondria peroxisome; mitochondria	3.6.1.-	Hydrolases Acting on acid anhydrides in Phosphorus-Containing Anhydrides	2.2.3	RNA modification	Caenorhabditis elegans	9e-17	81	Caenorhabditis_elegans_prot_NCBI.fasta	X	-
TSEDTS1039D01.b	TSEDTS1039D01.b	EX151048	Myosin-like protein	36%	423	141	binding	-	cytoskeleton	cytosol; cytosol nuclear; cytosol; cytosol nuclear	-	-	5.3	Motility (incl. chemotaxis, energytaxis, aerotaxis, redoxtaxis)	Taenia saginata	5e-21	91	taenia_prot_NCBI.fasta	X	-
TSEDTS1039E02.b	TSEDTS1039E02.b	EX151049	Ribosomal protein S23	43%	327	109	nucleic acid binding	protein biosynthesis	ribosome	cytosol; extracellular; mitochondria	-	-	2.3.8	Ribosomal proteins	Caenorhabditis elegans	1e-44	174	Caenorhabditis_elegans_prot_NCBI.fasta	X	-
TSEDTS1039F01.b	TSEDTS1039F01.b	EX151045	Two-DBD-nuclear receptor	27%	111	37	DNA binding	regulation of transcription, DNA-dependent	nucleus	cytosol; cytosol nuclear; extracellular; mitochondria	-	-	-	-	Schistosoma mansoni	4e-13	64	schito_prot_NCBI.fasta	-	-
TSEDTS1039G02.b	TSEDTS1039G02.b	EX151043	Lysyl (K) tRNA synthetase family member	42%	393	131	aminoacyl-tRNA ligase activity	lysyl-tRNA aminoacylation	cytoplasm	cytosol; extracellular; cytosol nuclear; cytosol peroxisome; nuclear; cytosol; extracellular; cytosol nuclear; cytosol peroxisome; nuclear	-	-	2.2.5	tRNA	Caenorhabditis elegans	2e-25	110	Caenorhabditis_elegans_prot_NCBI.fasta	X	-
TSEDTS1040B12.b	TSEDTS1040B12.b	EX151058	Heat shock protein	49%	239	80	-	-	-	extracellular; extracellular	-	-	5.10	Adaptation to stress	Caenorhabditis elegans	1e-21	98	Caenorhabditis_elegans_prot_NCBI.fasta	X	-
TSEDTS1040C12.b	TSEDTS1040C12.b	EX151055	Hypothetical Protein	38%	459	153	-	-	-	-	-	-	-	-	Schistosoma japonicum	6e-43	175	uniprot_trembl	-	-
TSEDTS1040D11.b	TSEDTS1040D11.b	EX151063	Hypothetical Protein	37%	444	148	-	-	-	-	-	-	-	-	Schistosoma japonicum	5.0e-18	92	uniprot_trembl	-	-
TSEDTS1040D12.b	TSEDTS1040D12.b	EX151061	Proline dipeptidase	43%	330	110	peptidase activity	proteolysis	-	cytosol; extracellular; cytoskeleton	3.4.13.9	Hydrolases acting on peptide bonds (peptidases)	3.1.3.4	Proteases, cleavage of compounds	Caenorhabditis elegans	4e-48	187	Caenorhabditis_elegans_prot_NCBI.fasta	X	-
TSEDTS1040F11.b	TSEDTS1040F11.b	EX151056	Glutaredoxin family member	62%	339	113	-	transport	-	cytosol; extracellular; cytosol peroxisome; mitochondria	-	-	15.2	Thioredoxin, glutaredoxin	Caenorhabditis elegans	1e-27	117	DB Accession	X	-
TSEDTS1040F12.b	TSEDTS1040F12.b	EX151057	Hypothetical Protein	50%	255	85	-	-	-	cytosol; extracellular; cytosol nuclear; nuclear	-	-	-	-	Schistosoma japonicum	4e-34	145	uniprot_trembl	-	-
TSEDTS1040G12.b	TSEDTS1040G12.b	EX151052	Uncoordinated family member (unc-2)	63%	252	84	-	-	-	cytosol; extracellular; mitochondria peroxisome; mitochondria; cytosol; extracellular; mitochondria peroxisome; mitochondria; cytosol; extracellular; mitochondria peroxisome; mitochondria; cytosol; extracellular; mitochondria peroxisome; mitochondria	-	-	-	-	Caenorhabditis elegans	6e-27	115	aenorhabditis_e	-	-
TSEDTS1040H12.b	TSEDTS1040H12.b	EX151053	Pol polyprotein	46%	393	131	-	-	-	-	-	-	-	-	Schistosoma mansoni	3e-44	169	schito_prot_NCBI.fasta	X	-
TSEDTS1041B09.b	TSEDTS1041B09.b	EX151069	LEThal family member (let-268)	45%	381	127	oxidoreductase activity, acting on paired donors, with incorporation or reduction of molecular oxygen, 2-oxoglutarate as one donor, and incorporation of one atom each of oxygen into both donors	protein metabolism	endoplasmic reticulum	cytosol; cytosol nuclear; nuclear	-	-	-	-	Caenorhabditis elegans	2e-29	123	Caenorhabditis_elegans_prot_NCBI.fasta	-	-
TSEDTS1041B10.b	TSEDTS1041B10.b	EX151065	Hypothetical Protein	40%	120	40	-	-	-	-	-	-	-	-	Schistosoma mansoni	2e-10	57	schito_prot_NCBI.fasta	-	-
TSEDTS1042B11.b	TSEDTS1042B11.b	EX150497	Major egg antigen	49%	450	0	-	protein folding	-	-	-	-	-	-	Schistosoma mansoni	5e-83	305	uniprot_sprot	X	-
	TSEDTS1049F04.b	FD661644
TSEDTS1042B12.b	TSEDTS1042B12.b	EX151073	Gag protein	44%	294	98	-	-	-	-	-	-	6.7	Capsule (M and K antigens)	Schistosoma mansoni	3e-47	178	schito_prot_NCBI.fasta	-	-
TSEDTS1042E11.b	TSEDTS1042E11.b	EX151070	Alu subfamily SB sequence contamination warning entry	57%	54	18	-	-	-	-	-	-	-	-	Homo sapiens	1e-05	48	uniprot_sprot	-	-
TSEDTS1043C10.b	TSEDTS1043C10.b	EX151080	NADH dehydrogenase subunit 1	38%	108	36	NADH dehydrogenase (ubiqui) activity	electron transport	membrane	cytosol; extracellular; cytosol nuclear; nuclear	1.6.5.3	Oxireductases acting on NADH or NADPH with a qui or similar compound as acceptor	1.4.3	Electron carrier	Schistosoma mansoni	2e-20	100	uniref90.fasta	X	-
TSEDTS1043F10.b	TSEDTS1043F10.b	EX151079	Reverse transcriptase	44%	246	82	-	-	-	-	2.7.7.49	Nucleotidyltransferases	2.1	DNA related	Schistosoma japonicum	8e-23	109	uniprot_trembl	-	-
TSEDTS1043G09.b	TSEDTS1043G09.b	EX151078	ATP-dependent Clp protease ATP-binding subunit clpX	63%	329	110	-	-	-	-	3.4.21.-	Serine endopeptidases	3.1.3.4	Proteases, cleavage of compounds	Chromobacterium violaceum	1e-55	215	uniprot_sprot	X	-
TSEDTS1043H10.b	TSEDTS1043H10.b	EX151077	Hypothetical Protein, Conserved	53%	603	201	-	-	-	cytosol; cytosol nuclear; extracellular; nuclear; mitochondria	-	-	12	Conserved Hypothetical	Schistosoma mansoni	2e-87	226	est_others.00	-	-
TSEDTS1044A07.b	TSEDTS1044A07.b	EX151082	Major egg antigen	51%	618	206	-	protein folding	-	cytosol nuclear; nuclear; mitochondria	-	-	-	-	Schistosoma mansoni	1e-104	369	schito_prot_NCBI.fasta	X	X
TSEDTS1044C08.b	TSEDTS1044C08.b	EX150499	Valyl-tRNA synthetase	55%	201	67	aminoacyl-tRNA ligase activity	valyl-tRNA aminoacylation	-	cytosol; extracellular; cytosol nuclear; nuclear; cytosol plasma membrane; cytosol; extracellular; cytosol nuclear; nuclear; cytosol plasma membrane	6.1.1.9	Ligases Forming Aminoacyl-tRNA and Related Compounds	2.2.5	tRNA	Shigella sonnei	4e-31	132	uniprot_sprot	X	-
	TSEDTS1048C05.b	FD661641
TSEDTS1044G07.b	TSEDTS1044G07.b	EX151085	Hypothetical Protein	46%	549	183	-	-	-	-	-	-	-	-	Schistosoma japonicum	3e-47	190	uniprot_trembl	X	-
TSEDTS1044G08.b	TSEDTS1044G08.b	EX151081	Pol polyprotein	50%	537	179	peptidase activity	DNA integration	-	cytosol; cytosol peroxisome; peroxisome; mitochondria	-	-	-	-	Schistosoma mansoni	1e-78	283	schito_prot_NCBI.fasta	-	-
TSEDTS1048A05.b	TSEDTS1048A05.b	EX150500	Intermediate filament protein	32%	684	228	structural molecule activity	-	intermediate filament	cytosol; mitochondria	-	-	6	Cell structure	Caenorhabditis elegans	2e-18	92	uniprot_sprot	X	-
	TSEDTS1049C04.b	FD661643
TSEDTS1048B06.b	TSEDTS1048B06.b	EX151091	Deoxyribonuclease I	65%	645	215	deoxyribonuclease I activity	-	-	cytosol; extracellular; cytosol; extracellular	3.1.21	Endodeoxyribonucleases Producing 5'-Phosphomonoesters	2.1.5	DNA degradation	Chromobacterium violaceum	1e-114	412	uniprot_trembl	X	-
TSEDTS1048D05.b	TSEDTS1048D05.b	EX151090	Pol polyprotein	52%	237	79	-	-	-	cytosol; cytosol nuclear; extracellular; nuclear; mitochondria	-	-	-	-	Schistosoma japonicum	5e-30	132	uniprot_trembl	X	-
TSEDTS1048F06.b	TSEDTS1048F06.b	EX151093	Hypothetical Protein	54%	447	149	-	-	-	cytosol; cytosol nuclear; extracellular; nuclear; cytosol; cytosol nuclear; extracellular; nuclear	-	-	-	-	Caenorhabditis elegans	4e-54	206	Caenorhabditis_elegans_prot_NCBI.fasta	X	-
TSEDTS1048H05.b	TSEDTS1048H05.b	EX151089	ribosomal protein L13A	46%	312	104	structural constituent of ribosome	protein biosynthesis	ribosome	cytosol; extracellular; cytosol nuclear; nuclear	-	-	2.3.8	Ribosomal proteins	Taenia solium	7e-32	128	Tsolium_EST_Genbank.fasta	X	-
TSEDTS1049H03.b	TSEDTS1049H03.b	EX151096	Histone	51%	402	134	DNA binding	nucleosome assembly	chromosome	nuclear	-	-	3.1.1	DNA structure level	Taenia solium	7e-51	198	Tsolium_EST_Genbank.fasta	X	-
TSEDTS1050G01.b	TSEDTS1050G01.b	EX151097	Hypothetical Protein	35%	333	111	-	-	-	extracellular	-	-	-	-	Schistosoma japonicum	1e-11	71	uniprot_trembl	-	-
TSEDTS1050H01.b	TSEDTS1050H01.b	EX151098	Elogation factor family member	46%	342	114	translation elongation factor activity	protein biosynthesis	-	cytosol; extracellular; cytosol nuclear; nuclear; cytosol; extracellular; cytosol nuclear; nuclear; cytosol; extracellular; cytosol nuclear; nuclear	-	-	2.3.2	Translation	Caenorhabditis elegans	2e-50	192	Caenorhabditis_elegans_prot_NCBI.fasta	X	-
TSEDTS1051A06.b	TSEDTS1051A06.b	EX151125	Hypothetical Protein	54%	81	27	-	-	-	-	-	-	-	-	Homo sapiens	2e-09	45	Homo_sapiens.NCBI36.41.cdna.all.fa	-	-
TSEDTS1051A10.b	TSEDTS1051A10.b	EX151113	Cathepsin L-like cysteine proteinase	51%	180	60	peptidase activity	proteolysis	-	cytosol; cytosol nuclear; extracellular; nuclear; cytosol; cytosol nuclear; extracellular; nuclear	3.4.22.-	Cysteine endopeptidases	10	Defense/survivial	Taenia solium	1e-155	545	Tsolium_EST_Genbank.fasta	X	-
TSEDTS1051C02.b	TSEDTS1051C02.b	EX151112	Hypothetical Protein	45%	159	53	-	-	-	cytosol; extracellular; plasma membrane; extracellular plasma membrane	-	-	-	-	Taenia solium	3e-69	258	Tsolium_EST_Genbank.fasta	-	-
TSEDTS1051C12.b	TSEDTS1051C12.b	EX151104	Hypothetical Protein, Conserved	53%	99	33	-	-	-	cytosol; cytosol nuclear; nuclear	-	-	12	Conserved Hypothetical	Homo sapiens	3e-29	69	Homo_sapiens.NCBI36.41.cdna.all.faNC	-	-
TSEDTS1051C12.b	TSEDTS1051C12.b	EX151104	Synthetic lethal with Mec family member (sym-4)	53%	204	68	-	-	-	cytosol nuclear; cytosol mitochondria; peroxisome; cytosol; extracellular; plasma membrane; mitochondria peroxisome; extracellular plasma membrane	-	-	-	-	Caenorhabditis elegans	2e-14	75	Caenorhabditis_elegans_prot_NCBI.fasta	-	-
Average					292.724	92.9271
