# Supplementary material for: Transcriptome analysis of Taenia solium cysticerci using Open Reading Frame ESTs (ORESTES)
Source: Parasit Vectors. 2009 Jul 31;2:35. doi: 10.1186/1756-3305-2-35 (PMC2731055; doi:10.1186/1756-3305-2-35)
Supplement: Additional file 3 — Table S4. Number of Taenia solium ORESTES according to their annotation as coding sequences (CDS). [file 1756-3305-2-35-S3.xls]

## Sheet: GO Ontologies
Additional File 4 - Table 4
Number of Taenia solium ORESTES according to their annotation as coding sequences (CDS)
Descriptions	Number
Hypothetical Protein	46
Hypothetical Protein, Conserved	14
Actin	4
Germline helicase 2	4
Pol polyprotein	4
Actinin family member	3
Dynein heavy chain	3
Extensin_2	3
Heat shock cognate 70 kDa protein	3
Myosin heavy chain	3
Paramyosin	3
TolA protein	1
Anaphylotoxin-like domain	2
Fibronectin type III	2
Heat shock protein	2
Heat shock protein 86	2
Lysyl (K) tRNA synthetase family member	2
Major egg antigen	2
Neurofilament triplet H1-like protein	2
Ribosomal protein S23	2
Two-DBD-nuclear receptor	2
40S Ribosomal protein S19	1
60S ribosomal protein L28-2	1
Alpha tubulin	1
Alu subfamily SB sequence contamination warning entry	1
Aminotransferase	1
Ankyrin	1
ATP-dependent Clp protease ATP-binding subunit clpX	1
Beta-integrin	1
bZIP transcription factor	1
CaDHerin family member (cdh-4)	1
Calsequestrin	1
cathepsin L-like cysteine proteinase	1
CDP-alcohol phosphatidyltransferase	1
Chloride chanel protein	1
Choline/ethanolamine kinase	1
Coatomer protein complex subunit beta	1
Concanavalin A-like lectin/glucanase	1
Conserved hypothetical protein	1
Cullin 4B	1
Cyclic gmp-dependent protein kinase	1
Cytochrome c oxidase subunit III	1
Deoxyribonuclease I	1
Dihydrolipoamide acetyltransferase	1
DNA polymerase epsilon subunit B	1
DNA restriction-modification system, specificity subunit	1
EGl-27 related family member egr-1	1
Elogation factor family member	1
Estrogen receptor beta	1
Ezrin/radixin/moesin family member (erm-1)	1
FAS-associated factor 1	1
Fructose-bisphosphate aldolase	1
G protein-coupled receptor	1
Gag protein	1
Glutamate synthase	1
Glutamine amidotransferase, class-II	1
Glutaredoxin family member	1
Glyceraldehyde-3-phosphate dehydrogenase	1
Heat shock 70kDa protein	1
Heat shock 90 kDa protein	1
Histone	1
Intermediate filament protein	1
Iojap-related protein	1
LEThal family member (let-268)	1
Liprin-alpha	1
Lon protease homolog, mitochondrial precursor	1
Muscle M-line assembly protein unc-89	1
Myb DNA-binding	1
myosin heavy chain	1
Myosin heavy chain tail region	1
Myosin heavy chain, non-muscle	1
Myosin-like protein	1
NADH dehydrogenase subunit 1	1
NAD-specific glutamate dehydrogenase	1
Phosphoenolpyruvate carboxykinase	1
Polysaccharide biosynthesis protein CapD	1
Poly-ubiquitin	1
Proline dipeptidase	1
Protein disulfide isomerase family member	1
Reverse transcriptase	1
ribosomal protein L13A	1
ribosomal protein S15a	1
Ribosomal protein S6 kinase subunit	1
RNA helicase	1
Sec61-like protein	1
Severin	1
Spectrin beta chain	1
Spectrin family member	1
Steroid dehydrogenase family member	1
Stomatin-like family member	1
Sugar transporter superfamily	1
Sus scrofa mitochondrial transcription factor A	1
Synaptobrevin	1
Synaptogenesis abnormal family member syg-2	1
Synthetic lethal with Mec family member (sym-4)	1
T-box transcription factor TBX21	1
Thyroid hormone receptor interactor protein	1
Uncoordinated family member (unc-2)	1
Vacuole morphology and inheritance protein 14	1
Valyl-tRNA synthetase	1
WD-40 repeat	1
Zinc binding	1
Zinc-binding oxidoreductase	1
Total of validated CDS	191
