# Supplementary material for: Transcriptome analysis of Taenia solium cysticerci using Open Reading Frame ESTs (ORESTES)
Source: Parasit Vectors. 2009 Jul 31;2:35. doi: 10.1186/1756-3305-2-35 (PMC2731055; doi:10.1186/1756-3305-2-35)
Supplement: Additional file 4 — Table S5. Distribution of Taenia solium EST hits according to the Gene Onthology (GO) classification. [file 1756-3305-2-35-S4.xls]

## Sheet: Number of each sub-category
Additional File 5 - Table 5
Distribution of Taenia solium EST hits according to the Gene Onthology (GO) classification
Molecular Function	Number of hits
Binding
ATP binding	3
DNA binding	6
actin binding	5
binding	3
calcium ion binding	3
magnesium ion binding	1
metal ion binding	1
nucleic acid binding	2
nucleotide binding	7
protein binding	1
unfolded protein binding	1
translation elongation factor activity	1
Sub-total	34
Catalytic activity
ATP-dependent peptidase activity	1
NADH dehydrogenase (ubiquinone) activity	1
acyltransferase activity	1
aminoacyl-tRNA ligase activity	2
deoxyribonuclease I activity	1
fructose-bisphosphate aldolase activity	1
glutamate synthase activity, NADH or NADPH as acceptor	1
glyceraldehyde-3-phosphate dehydrogenase activity	1
helicase activity	1
isomerase activity	1
kinase activity	1
monooxygenase activity	1
nuclease activity	1
nucleotidyltransferase activity	1
oxidoreductase activity, acting on paired donors, with incorporation or reduction of molecular oxygen, 2-oxoglutarate as one donor, and incorporation of one atom each of oxygen into both donors	1
peptidase activity	3
protein kinase activity	2
transferase activity	3
Sub-total	24
Motor activity
microtubule motor activity	1
motor activity	6
Sub-total	7
Transporter activity
protein translocase activity	1
protein transporter activity	1
Sub-total	2
Molecular transducer activity
receptor activity	1
rhodopsin-like receptor activity	1
serine-type endopeptidase activity	1
Sub-total	3
Structural molecule activity
structural constituent of cell wall	3
structural constituent of cytoskeleton	2
structural constituent of ribosome	4
structural molecule activity	5
Sub-total	14
Total Molecular Function	84
Biological Process
Cellular process
ATP-dependent proteolysis	1
DNA integration	1
DNA repair	1
ER to Golgi vesicle-mediated transport	1
G-protein coupled receptor protein signaling pathway	2
cell cycle	1
fatty acid biosynthesis	1
gluconeogenesis	1
glucose metabolism	1
glycolysis	1
lysyl-tRNA aminoacylation	1
microtubule-based movement	2
nucleosome assembly	2
protein amino acid phosphorylation	2
protein biosynthesis	7
protein folding	8
protein modification	3
proteolysis	2
tRNA aminoacylation for protein translation	1
valyl-tRNA aminoacylation	1
	40
Biological regulation
Regulation of transcription, DNA-dependent	1
barbed-end actin filament capping	1
regulation of transcription, DNA-dependent	2
	4
Metabolic process
carbohydrate metabolism	1
electron transport	2
metabolism	6
protein metabolism	1
	10
Biological adhesion
cell adhesion	3
cell-matrix adhesion	1
	4
Developmental process
development	1
	1
Establishment of localization
protein transport	1
transport	1
vesicle-mediated transport	1
	3
Response to stimulus
response to unfolded protein	3
Sub-total	3
Total Biological Process	65
Cellular Component
Cell
actin cytoskeleton	3
actin filament	2
chromosome	1
cytoplasm	3
cytoskeleton	3
dynein complex	1
endoplasmic reticulum	3
integral to membrane	3
integrin complex	1
intermediate filament	1
intracellular	1
membrane	5
microtubule	1
myosin	7
nucleus	6
pyruvate dehydrogenase complex	1
ribonucleoprotein complex	1
ribosome	5
Sub-total	48
Total Cellular Component	48
Legend:
GO Main categories
GO Sub-categories
