# Supplementary material for: Transcriptome analysis of Taenia solium cysticerci using Open Reading Frame ESTs (ORESTES)
Source: Parasit Vectors. 2009 Jul 31;2:35. doi: 10.1186/1756-3305-2-35 (PMC2731055; doi:10.1186/1756-3305-2-35)
Supplement: Additional file 5 — Table S6. Taenia solium ESTs with predicted extra-cellular sub-localization by Wolf-PSORT. [file 1756-3305-2-35-S5.xls]

## Sheet: Psort
Additional File 6 - Table 6
Taenia solium ESTs with predicted extra-cellular sub-localization by Wolf-Psort
CDS	Localization	Best	Value	Description	G+C	Length	AA Length	Molecular Functional	Biological Process	Cellular Component	EC Description	MR Description
TSEDTS1000C06.b.1	extracellular		7	Hypothetical Protein	67%	81	27	none	none	none	With NAD(+) or NADP(+) as acceptor.	glutamate
TSEDTS1000D06.b.2	extracellular	1	16	Zinc-binding oxidoreductase	56%	375	125	metal ion binding	metabolism	none	Carboxy-lyases.	glutamate
TSEDTS1000D07.b.1	extracellular	1	17	Actin	57%	269	90	structural molecule activity	none	cytoskeleton	With oxygen as acceptor.
TSEDTS1000E05.b.1	extracellular	1	22	Hypothetical Protein	52%	180	60	none	none	none	With oxygen as acceptor.
TSEDTS1000H04.b.1	extracellular		5	Paramyosin	51%	264	88	none	none	none	Ligases forming aminoacyl-tRNA and related compounds.	proteins/peptides/glycopeptides
TSEDTS1001D11.b.1	extracellular		8	Extensin_2	57%	762	254	none	none	membrane	Pentosyltransferases.	proteins/peptides/glycopeptides
TSEDTS1001E09.b.1	extracellular	1	29	Anaphylotoxin-like domain	69%	108	36	none	none	none	Pentosyltransferases.	proteins/peptides/glycopeptides
TSEDTS1001F09.b.1	extracellular	1	20	Hypothetical Protein, Conserved	57%	459	153	none	none	none	With oxygen as acceptor.
TSEDTS1001G05.b.1	extracellular		3	Hypothetical Protein, Conserved	50%	246	82	none	none	integral to membrane	With oxygen as acceptor.
TSEDTS1001G08.b.3	extracellular		4	Hypothetical Protein, Conserved	52%	213	71	nuclease activity	DNA repair	none	With oxygen as acceptor.
TSEDTS1001H04.b.1	extracellular		10	Actin	53%	327	109	structural constituent of cytoskeleton	none	actin filament	Carboxy-lyases.	glutamate
TSEDTS1002D09.b.1	extracellular	1	16	Calsequestrin	55%	129	43	calcium ion binding	none	none	Endodeoxyribonucleases producing 5'-phosphomonoesters.	proteins/peptides/glycopeptides
TSEDTS1003A02.b.1	extracellular		12	Hypothetical Protein	49%	186	62	none	none	none	With oxygen as acceptor.
TSEDTS1003B04.b.1	extracellular	1	19	Hypothetical Protein, Conserved	44%	108	36	monooxygenase activity	none	none	With oxygen as acceptor.
TSEDTS1003B12.b.1	extracellular	1	19	Hypothetical Protein	43%	210	70	none	none	none	Ligases forming aminoacyl-tRNA and related compounds.	proteins/peptides/glycopeptides
TSEDTS1003D10.b.1	extracellular	1	25	Dihydrolipoamide acetyltransferase	54%	249	83	acyltransferase activity	metabolism	pyruvate dehydrogenase complex	With oxygen as acceptor.
TSEDTS1003E07.b.1	extracellular		8	Hypothetical Protein	54%	129	43	none	none	none	Dipeptidases.	proteins/peptides/glycopeptides
TSEDTS1003F08.b.1	extracellular	1	27	Hypothetical Protein	0.49	102	34	none	none	none	With oxygen as acceptor.
TSEDTS1003H08.b.1	extracellular	1	30	Hypothetical Protein	50%	111	37	none	none	none	With oxygen as acceptor.
TSEDTS1004H08.b.1	extracellular	1	25	Protein disulfide isomerase family member	53%	240	80	isomerase activity	electron transport	endoplasmic reticulum	In phosphorous-containing anhydrides.	proteins/peptides/glycopeptides
TSEDTS1007E12.b.1	extracellular	1	20	Actin	53%	255	85	structural constituent of cytoskeleton	none	actin filament	With oxygen as acceptor.
TSEDTS1008C08.b.1	extracellular	1	18	Hypothetical Protein	64%	210	70	none	none	none	Ligases forming aminoacyl-tRNA and related compounds.	proteins/peptides/glycopeptides
TSEDTS1008E01.b.1	extracellular		11	Hypothetical Protein, Conserved	58%	378	126	none	none	none	Endodeoxyribonucleases producing 5'-phosphomonoesters.	proteins/peptides/glycopeptides
TSEDTS1008E09.b.1	extracellular		3	Fructose-bisphosphate aldolase	55%	222	74	fructose-bisphosphate aldolase activity	glycolysis	none	In phosphorous-containing anhydrides.	proteins/peptides/glycopeptides
TSEDTS1008F09.b.1	extracellular	1	13	Hypothetical Protein	50%	222	74	none	none	none	With oxygen as acceptor.
TSEDTS1008G10.b.1	extracellular		7	Steroid dehydrogenase family member	50%	237	79	none	none	none	In phosphorous-containing anhydrides.	proteins/peptides/glycopeptides
TSEDTS1009C05.b.1	extracellular		7	Hypothetical Protein, Conserved	49%	249	83	actin binding	none	none	With NAD(+) or NADP(+) as acceptor.	glutamate
TSEDTS1009D09.b.1	extracellular		4	Synaptobrevin	45%	213	71	none	vesicle-mediated transport	integral to membrane	With oxygen as acceptor.
TSEDTS1009E01.b.1	extracellular		3	Spectrin family member	54%	177	59	none	none	none	Acyl groups converted into alkyl on transfer.	proteins/peptides/glycopeptides
TSEDTS1009F01.b.1	extracellular		5	Poly-ubiquitin	53%	198	66	serine-type endopeptidase activity	protein modification	none	Aspartic endopeptidases.	proteins/peptides/glycopeptides
TSEDTS1009G01.b.1	extracellular		3	Glyceraldehyde-3-phosphate dehydrogenase	54%	573	191	glyceraldehyde-3-phosphate dehydrogenase activity	glucose metabolism	none	With oxygen as acceptor.
TSEDTS1009H01.b.1	extracellular		6	Actinin family member	49%	600	200	actin binding	none	none	Aspartic endopeptidases.	proteins/peptides/glycopeptides
TSEDTS1010D02.b.1	extracellular		2	Hypothetical Protein, Conserved	47%	111	37	none	none	none	Endodeoxyribonucleases producing 5'-phosphomonoesters.	proteins/peptides/glycopeptides
TSEDTS1010F02.b.1	extracellular	1	15	Hypothetical Protein, Conserved	53%	324	108	protein kinase activity	development	none	Endodeoxyribonucleases producing 5'-phosphomonoesters.	proteins/peptides/glycopeptides
TSEDTS1011A01.b.1	extracellular	1	19	Glutamine amidotransferase, class-II	52%	162	54	none	metabolism	none	Pentosyltransferases.	proteins/peptides/glycopeptides
TSEDTS1011A11.b.1	extracellular	1	26	TolA protein	53%	279	93	none	none	none	Acting on peptide bonds (peptide hydrolases).	proteins/peptides/glycopeptides
TSEDTS1011D04.b.1	extracellular	1	20	Hypothetical Protein	49%	615	205	none	none	none	Acting on peptide bonds (peptide hydrolases).	proteins/peptides/glycopeptides
TSEDTS1011D09.b.1	extracellular	1	25	Iojap-related protein	67%	132	44	none	none	none	Endodeoxyribonucleases producing 5'-phosphomonoesters.	proteins/peptides/glycopeptides
TSEDTS1011E05.b.1	extracellular		3	Hypothetical Protein	49%	483	161	nucleotide binding	protein folding	none	With oxygen as acceptor.
TSEDTS1011F02.b.1	extracellular	1	20	DNA polymerase epsilon subunit B	55%	471	157	DNA binding	carbohydrate metabolism	nucleus	With oxygen as acceptor.
TSEDTS1011H01.b.1	extracellular		6	Heat shock cognate 70 kDa protein	48%	264	88	ATP binding	protein folding	none	With oxygen as acceptor.
TSEDTS1011H07.b.1	extracellular		9	Hypothetical Protein	52%	192	64	none	none	none	Acting on peptide bonds (peptide hydrolases).	proteins/peptides/glycopeptides
TSEDTS1012B01.b.1	extracellular		6	Heat shock protein 86	48%	297	99	unfolded protein binding	response to unfolded protein	none	Ligases forming aminoacyl-tRNA and related compounds.	proteins/peptides/glycopeptides
TSEDTS1012B07.b.1	extracellular	1	20	Hypothetical Protein	47%	144	48	none	none	none	Acting on peptide bonds (peptide hydrolases).	proteins/peptides/glycopeptides
TSEDTS1012B10.b.1	extracellular	1	20	Hypothetical Protein	53%	285	95	magnesium ion binding	fatty acid biosynthesis	none	Dipeptidases.	proteins/peptides/glycopeptides
TSEDTS1013B06.b.2	extracellular	1	26	Hypothetical Protein	58%	279	93	transferase activity	none	none	In phosphorous-containing anhydrides.	proteins/peptides/glycopeptides
TSEDTS1015H07.b.1	extracellular		2	Myosin heavy chain	49%	381	127	motor activity	none	myosin	With oxygen as acceptor.	motility (incl. chemotaxis, energytaxis, aerotaxis, redoxtaxis)
TSEDTS1016C12.b.1	extracellular	1	24	Zinc binding	51%	297	99	none	none	none	Ligases forming aminoacyl-tRNA and related compounds.	proteins/peptides/glycopeptides
TSEDTS1016G12.b.1	extracellular		3	Heat shock 90 kDa protein	49%	465	155	nucleotide binding	response to unfolded protein	none	With oxygen as acceptor.
TSEDTS1017A01.b.1	extracellular		11	Fibronectin type III	56%	309	103	none	none	none	Transferring phosphorous-containing groups.	proteins/peptides/glycopeptides
TSEDTS1018C02.b.1	extracellular		6	myosin heavy chain	56%	465	155	motor activity	none	myosin	Ligases forming aminoacyl-tRNA and related compounds.	proteins/peptides/glycopeptides
TSEDTS1018D10.b.1	extracellular	1	19	Ribosomal protein S6 kinase subunit	41%	141	47	ATP binding	protein amino acid phosphorylation	none	Endodeoxyribonucleases producing 5'-phosphomonoesters.	proteins/peptides/glycopeptides
TSEDTS1019A02.b.1	extracellular	1	27	Hypothetical Protein	51%	318	106	none	none	none	With NAD(+) or NADP(+) as acceptor.	glutamate
TSEDTS1021H10.b.1	extracellular	1	15	Thyroid hormone receptor interactor protein	50%	402	134	binding	protein modification	intracellular	Acting on peptide bonds (peptide hydrolases).	proteins/peptides/glycopeptides
TSEDTS1022D11.b.1	extracellular		4	Heat shock protein 86	60%	189	63	nucleotide binding	protein folding	none	With oxygen as acceptor.
TSEDTS1023E08.b.1	extracellular		11	Severin	53%	498	166	actin binding	none	none	Dipeptidases.	proteins/peptides/glycopeptides
TSEDTS1023H01.b.1	extracellular		11	Hypothetical Protein, Conserved	50%	486	162	actin binding	barbed-end actin filament capping	none	With oxygen as acceptor.
TSEDTS1024A09.b.1	extracellular	1	23	Beta-integrin	60%	255	85	protein binding	cell-matrix adhesion	integrin complex	With oxygen as acceptor.
TSEDTS1024A11.b.1	extracellular		7	Conserved hypothetical protein	55%	219	73	none	none	none	Acting on peptide bonds (peptide hydrolases).	proteins/peptides/glycopeptides
TSEDTS1024C09.b.1	extracellular	1	15	FAS-associated factor 1	48%	375	125	none	protein modification	none	Acyl groups converted into alkyl on transfer.	proteins/peptides/glycopeptides
TSEDTS1024D04.b.1	extracellular	1	18	Fibronectin type III	49%	387	129	none	none	none	With oxygen as acceptor.
TSEDTS1024E06.b.2	extracellular	1	28	Hypothetical Protein, Conserved	54%	312	104	calcium ion binding	none	none	Dipeptidases.	proteins/peptides/glycopeptides
TSEDTS1024F06.b.1	extracellular	1	21	Anaphylotoxin-like domain	62%	147	49	none	none	none	Ligases forming aminoacyl-tRNA and related compounds.	proteins/peptides/glycopeptides
TSEDTS1024G12.b.1	extracellular		4	Hypothetical Protein	50%	294	98	none	none	none	With oxygen as acceptor.
TSEDTS1024H05.b.1	extracellular		6	Actin	55%	213	71	structural molecule activity	none	cytoskeleton	In phosphorous-containing anhydrides.	proteins/peptides/glycopeptides
TSEDTS1024H11.b.1	extracellular		2	Heat shock protein	56%	318	106	none	response to unfolded protein	none	In phosphorous-containing anhydrides.	proteins/peptides/glycopeptides
TSEDTS1024H12.b.1	extracellular	1	15	Estrogen receptor beta	58%	177	59	none	none	none	With oxygen as acceptor.
TSEDTS1025C06.b.1	extracellular		11	Hypothetical Protein, Conserved	46%	204	68	none	none	none	With NAD(+) or NADP(+) as acceptor.	glutamate
TSEDTS1026C08.b.1	extracellular	1	31	Sec61-like protein	55%	132	44	protein translocase activity	protein transport	membrane	Pentosyltransferases.	proteins/peptides/glycopeptides
TSEDTS1026D08.b.2	extracellular		4	Glutamate synthase	59%	188	62	glutamate synthase activity, NADH or NADPH as acceptor	metabolism	none	With NAD(+) or NADP(+) as acceptor.	glutamate
TSEDTS1026E01.b.1	extracellular		11	Myb DNA-binding	55%	222	74	DNA binding	none	nucleus	With oxygen as acceptor.	carbon compounds
TSEDTS1028A01.b.1	extracellular		6	Synaptogenesis abnormal family member syg-2	49%	417	139	none	none	none	Serine endopeptidases.	proteins/peptides/glycopeptides
TSEDTS1028A05.b.1	extracellular	1	26	40S Ribosomal protein S19	54%	333	111	structural constituent of ribosome	protein biosynthesis	ribosome	With oxygen as acceptor.
TSEDTS1028A06.b.2	extracellular	1	10	Coatomer protein complex subunit beta	57%	384	128	protein transporter activity	ER to Golgi vesicle-mediated transport	endoplasmic reticulum	With NAD(+) or NADP(+) as acceptor.	glutamate
TSEDTS1028B09.b.1	extracellular	1	18.5	Hypothetical Protein	63%	264	88	none	none	none	Endodeoxyribonucleases producing 5'-phosphomonoesters.	proteins/peptides/glycopeptides
TSEDTS1028B10.b.1	extracellular		7	Concanavalin A-like lectin/glucanase	53%	297	99	none	none	none	Pentosyltransferases.	proteins/peptides/glycopeptides
TSEDTS1028B11.b.1	extracellular		3	Hypothetical Protein	55%	354	118	none	none	none	With oxygen as acceptor.
TSEDTS1028C02.b.1	extracellular		6	Alpha tubulin	50%	210	70	nucleotide binding	microtubule-based movement	microtubule	With oxygen as acceptor.
TSEDTS1028D04.b.1	extracellular	1	18	Hypothetical Protein	59%	438	146	none	none	none	With oxygen as acceptor.	membrane
TSEDTS1028E01.b.1	extracellular		6	Hypothetical Protein	55%	390	130	transferase activity	metabolism	none	In phosphorous-containing anhydrides.	proteins/peptides/glycopeptides
TSEDTS1028E05.b.1	extracellular	1	20	Hypothetical Protein	50%	228	76	none	none	none	Ligases forming aminoacyl-tRNA and related compounds.	proteins/peptides/glycopeptides
TSEDTS1028F02.b.2	extracellular	1	19	EGl-27 related family member egr-1	50%	420	140	none	none	none	In phosphorous-containing anhydrides.	proteins/peptides/glycopeptides
TSEDTS1028G06.b.2	extracellular	1	29	CaDHerin family member (cdh-4)	54%	270	90	none	none	none	Endodeoxyribonucleases producing 5'-phosphomonoesters.	proteins/peptides/glycopeptides
TSEDTS1028H11.b.1	extracellular	1	23	Hypothetical Protein	58%	258	86	none	none	none	In phosphorous-containing anhydrides.	proteins/peptides/glycopeptides
TSEDTS1028H12.b.1	extracellular	1	27	WD-40 repeat	47%	126	42	none	none	none	In phosphorous-containing anhydrides.	proteins/peptides/glycopeptides
TSEDTS1031D01.b.1	extracellular	1	14	Ezrin/radixin/moesin family member (erm-1)	37%	300	100	binding	none	cytoplasm	Ligases forming aminoacyl-tRNA and related compounds.	proteins/peptides/glycopeptides
TSEDTS1031F01.b.1	extracellular	1	20	Two-DBD-nuclear receptor	28%	93	31	DNA binding	regulation of transcription, DNA-dependent	nucleus	Acyl groups converted into alkyl on transfer.	proteins/peptides/glycopeptides
TSEDTS1031G02.b.1	extracellular		11	Lysyl (K) tRNA synthetase family member	40%	524	175	nucleotidyltransferase activity	tRNA aminoacylation for protein translation	cytoplasm	In phosphorous-containing anhydrides.	proteins/peptides/glycopeptides
TSEDTS1032A05.b.1	extracellular	1	17	Germline helicase 2	97%	408	136	structural molecule activity	cell adhesion	actin cytoskeleton	With NAD(+) or NADP(+) as acceptor.	glutamate
TSEDTS1032E05.b.1	extracellular	1	19	Germline helicase 2	93%	429	143	structural constituent of cell wall	cell adhesion	actin cytoskeleton	In phosphorous-containing anhydrides.	proteins/peptides/glycopeptides
TSEDTS1033G02.b.1	extracellular		6	Hypothetical Protein	53%	99	33	none	none	none	With NAD(+) or NADP(+) as acceptor.	glutamate
TSEDTS1033H02.b.1	extracellular	1	17	Germline helicase 2	96%	405	135	none	none	none	In phosphorous-containing anhydrides.	proteins/peptides/glycopeptides
TSEDTS1034C03.b.1	extracellular	1	20	Sugar transporter superfamily	95%	219	73	structural molecule activity	cell adhesion	actin cytoskeleton	With oxygen as acceptor.
TSEDTS1034H04.b.1	extracellular	1	16	Germline helicase 2	96%	360	120	none	none	none	In phosphorous-containing anhydrides.	proteins/peptides/glycopeptides
TSEDTS1039E02.b.1	extracellular		5	Ribosomal protein S23	43%	327	109	nucleic acid binding	protein biosynthesis	ribosome	With oxygen as acceptor.
TSEDTS1039F01.b.2	extracellular	1	19	Two-DBD-nuclear receptor	27%	111	37	DNA binding	regulation of transcription, DNA-dependent	nucleus	Dipeptidases.	proteins/peptides/glycopeptides
TSEDTS1039G02.b.1	extracellular		6	Lysyl (K) tRNA synthetase family member	42%	393	131	aminoacyl-tRNA ligase activity	lysyl-tRNA aminoacylation	cytoplasm	Ligases forming aminoacyl-tRNA and related compounds.	glutamate
TSEDTS1040B12.b.1	extracellular	1	30	Heat shock protein	49%	239	80	none	none	none	Acting on peptide bonds (peptide hydrolases).	proteins/peptides/glycopeptides
TSEDTS1040D12.b.1	extracellular		7	Proline dipeptidase	43%	330	110	peptidase activity	proteolysis	none	Dipeptidases.	proteins/peptides/glycopeptides
TSEDTS1040F11.b.1	extracellular		4	Glutaredoxin family member	62%	339	113	none	transport	none	In phosphorous-containing anhydrides.	proteins/peptides/glycopeptides
TSEDTS1040F12.b.1	extracellular		8	Hypothetical Protein	50%	255	85	none	none	none	With oxygen as acceptor.
TSEDTS1040G12.b.1	extracellular		5	Uncoordinated family member (unc-2)	63%	252	84	none	none	none	Aspartic endopeptidases.	proteins/peptides/glycopeptides
TSEDTS1043C10.b.1	extracellular		12	NADH dehydrogenase subunit 1	38%	108	36	NADH dehydrogenase (ubiquinone) activity	electron transport	membrane	With oxygen as acceptor.
TSEDTS1043H10.b.1	extracellular		10	Hypothetical Protein, Conserved	53%	603	201	none	none	none	Acting on peptide bonds (peptide hydrolases).	proteins/peptides/glycopeptides
TSEDTS1044C08.b.1	extracellular		8	Valyl-tRNA synthetase	55%	201	67	aminoacyl-tRNA ligase activity	valyl-tRNA aminoacylation	none	Ligases forming aminoacyl-tRNA and related compounds.	proteins/peptides/glycopeptides
TSEDTS1048B06.b.1	extracellular	1	26	Deoxyribonuclease I	65%	645	215	deoxyribonuclease I activity	none	none	Endodeoxyribonucleases producing 5'-phosphomonoesters.	proteins/peptides/glycopeptides
TSEDTS1048D05.b.1	extracellular	1	16	Pol polyprotein	52%	237	79	none	none	none	With oxygen as acceptor.
TSEDTS1048F06.b.1	extracellular		11	Hypothetical Protein	54%	447	149	none	none	none	In phosphorous-containing anhydrides.	proteins/peptides/glycopeptides
TSEDTS1048H05.b.1	extracellular		3	ribosomal protein L13A	46%	312	104	structural constituent of ribosome	protein biosynthesis	ribosome	With oxygen as acceptor.
TSEDTS1050G01.b.1	extracellular	1	30	Hypothetical Protein	35%	333	111	none	none	none	With oxygen as acceptor.
TSEDTS1050H01.b.1	extracellular		11	Elogation factor family member	46%	342	114	translation elongation factor activity	protein biosynthesis	none	Transferring phosphorous-containing groups.	proteins/peptides/glycopeptides
TSEDTS1051A10.b.1	extracellular		12	cathepsin L-like cysteine proteinase	51%	180	60	peptidase activity	proteolysis	none
TSEDTS1051C02.b.1	extracellular		6.5	Hypothetical Protein	45%	159	53	none	none	none	Endodeoxyribonucleases producing 5'-phosphomonoesters.	proteins/peptides/glycopeptides
