# Supplementary material for: Transcriptome analysis of Taenia solium cysticerci using Open Reading Frame ESTs (ORESTES)
Source: Parasit Vectors. 2009 Jul 31;2:35. doi: 10.1186/1756-3305-2-35 (PMC2731055; doi:10.1186/1756-3305-2-35)
Supplement: Additional file 6 — Table S7. Number of Taenia solium EST eliciting hits with the CDD database. [file 1756-3305-2-35-S6.xls]

## Sheet: Hit Queries Result CDD
Additional File 7 - Table 7
NUMBER OF Taenia solium EST ELICITING HITS WITH THE CDD DATABASE
Read / Cluster name	GenBank accession	Hit with GenBank accession:	E-value	Score	CDD description
TSEDTS1000B06.b	EX150526	30814	3e-11	61	COG0466, Lon, ATP-dependent Lon protease, bacterial type [Posttranslational modification, protein turnover, chaperones].
TSEDTS1000B12.b	EX150516	41619	2e-39	155	pfam01576, Myosin_tail_1, Myosin tail. The myosin molecule is a multi-subunit complex made up of two heavy chains and four light chains it is a fundamental contractile protein found in all eukaryote cell types. This family consists of the coiled-coil myosin heavy chain tail region. The coiled-coil is composed of the tail from two molecules of myosin. These can then assemble into the macromolecula…
TSEDTS1000D06.b	EX150529	30949	4e-18	84	COG0604, Qor, NADPH:quinone reductase and related Zn-dependent oxidoreductases [Energy production and conversion / General function prediction only].
TSEDTS1000D07.b	EX150529	40124	7e-43	166	pfam00022, Actin, Actin..
TSEDTS1000H04.b	EX150524	41619	5e-26	110	pfam01576, Myosin_tail_1, Myosin tail. The myosin molecule is a multi-subunit complex made up of two heavy chains and four light chains it is a fundamental contractile protein found in all eukaryote cell types. This family consists of the coiled-coil myosin heavy chain tail region. The coiled-coil is composed of the tail from two molecules of myosin. These can then assemble into the macromolecula…
TSEDTS1001D11.b	EX150519	44462	1e-16	81	pfam04554, Extensin_2, Extensin-like region..
TSEDTS1001F09.b	EX150332	45847	3e-14	72	pfam05955, Herpes_gp2, Equine herpesvirus glycoprotein gp2. This family consists of a number of glycoprotein gp2 sequences from equine herpesviruses..
TSEDTS1001H04.b	EX150472	40124	1e-60	225	pfam00022, Actin, Actin..
TSEDTS1001H09.b	EX150458	40502	9e-11	60	pfam00410, Ribosomal_S8, Ribosomal protein S8..
TSEDTS1001H12.b	EX150439	40114	4e-65	241	pfam00012, HSP70, Hsp70 protein. Hsp70 chaperones help to fold many proteins. Hsp70 assisted folding involves repeated cycles of substrate binding and release. Hsp70 activity is ATP dependent. Hsp70 proteins are made up of two regions: the amino terminus is the ATPase domain and the carboxyl terminus is the substrate binding region..
TSEDTS1002D09.b	EX150439	41276	5e-21	94	pfam01216, Calsequestrin, Calsequestrin..
TSEDTS1003D10.b	EX150359	40297	1e-22	99	pfam00198, 2-oxoacid_dh, 2-oxoacid dehydrogenases acyltransferase (catalytic domain). These proteins contain one to three copies of a lipoyl binding domain followed by the catalytic domain..
TSEDTS1004G08.b	EX150538	41670	5e-15	74	pfam01633, Choline_kinase, Choline/ethanolamine kinase. Choline kinase catalyses the committed step in the synthesis of phosphatidylcholine by the CDP-choline pathway..
TSEDTS1004H08.b	EX150545	48510	4e-11	61	cd02961, PDI_a_family, Protein Disulfide Isomerase (PDIa) family, redox active TRX domains; composed of eukaryotic proteins involved in oxidative protein folding in the endoplasmic reticulum (ER) by acting as catalysts and folding assistants. Members of this family include PDI and PDI-related proteins like ERp72, ERp57 (or ERp60), ERp44, P5, PDIR, ERp46 and the transmembrane PDIs. PDI, ERp57, ERp…
TSEDTS1006B07.b	EX150545	32878	2e-08	52	COG3064, TolA, Membrane protein involved in colicin uptake [Cell envelope biogenesis, outer membrane].
TSEDTS1006E08.b	EX150378	29343	1e-12	66	cd00275, C2_2, Protein kinase C conserved region 2, subgroup 2; C2 Ca2+-binding motif present in phospholipases, protein kinases C, and synaptotagmins (amongst others); some PKCs lack calcium dependence. Particular C2s appear to bind phospholipids, inositol polyphosphates,and intracellular proteins. Two distinct C2 topologies generated by permutation of the sequence with respect to the N- and C-t…
TSEDTS1006G07.b	EX150381	41806	4e-26	110	pfam01778, Ribosomal_L28e, Ribosomal L28e protein family..
TSEDTS1007E12.b	EX150548	40124	1e-32	132	pfam00022, Actin, Actin..
TSEDTS1008C08.b	EX150548	46236	8e-08	50	pfam06346, Drf_FH1, Formin Homology Region 1. This region is found in some of the Diaphanous related formins (Drfs). It consists of low complexity repeats of around 12 residues..
TSEDTS1008E01.b	EX150560	44462	4e-09	55	pfam04554, Extensin_2, Extensin-like region..
TSEDTS1008E07.b	EX150470	34777	2e-06	45	COG5178, PRP8, U5 snRNP spliceosome subunit [RNA processing and modification].
TSEDTS1008E09.b	EX150549	29941	4e-26	110	cd00948, FBP_aldolase_I_a, Fructose-1,6-bisphosphate aldolase. The enzyme catalyzes the cleavage of fructose 1,6-bisphosphate to glyceraldehyde 3-phosphate and dihydroxyacetone phosphate (DHAP). This family includes proteins found in vertebrates, plants, and bacterial plant pathogens. Mutations in the aldolase genes in humans cause hemolytic anemia and hereditary fructose intolerance. The enzyme …
TSEDTS1008F05.b	EX150549	41619	2e-19	88	pfam01576, Myosin_tail_1, Myosin tail. The myosin molecule is a multi-subunit complex made up of two heavy chains and four light chains it is a fundamental contractile protein found in all eukaryote cell types. This family consists of the coiled-coil myosin heavy chain tail region. The coiled-coil is composed of the tail from two molecules of myosin. These can then assemble into the macromolecula…
TSEDTS1008G12.b	EX150563	46236	1e-05	43	pfam06346, Drf_FH1, Formin Homology Region 1. This region is found in some of the Diaphanous related formins (Drfs). It consists of low complexity repeats of around 12 residues..
TSEDTS1009C05.b	EX150441	34495	1e-05	43	COG4886, COG4886, Leucine-rich repeat (LRR) protein [Function unknown].
TSEDTS1009D09.b	EX150391	41032	4e-25	107	pfam00957, Synaptobrevin, Synaptobrevin..
TSEDTS1009E03.b	EX150394	41619	2e-33	135	pfam01576, Myosin_tail_1, Myosin tail. The myosin molecule is a multi-subunit complex made up of two heavy chains and four light chains it is a fundamental contractile protein found in all eukaryote cell types. This family consists of the coiled-coil myosin heavy chain tail region. The coiled-coil is composed of the tail from two molecules of myosin. These can then assemble into the macromolecula…
TSEDTS1009F01.b	EX150576	29205	2e-34	138	cd01803, Ubiquitin, Ubiquitin (includes Ubq/RPL40e and Ubq/RPS27a fusions as well as homopolymeric multiubiquitin protein chains).
TSEDTS1009G01.b	EX150576	30406	1e-80	293	COG0057, GapA, Glyceraldehyde-3-phosphate dehydrogenase/erythrose-4-phosphate dehydrogenase [Carbohydrate transport and metabolism].
TSEDTS1009H01.b	EX150392	29138	9e-18	85	cd00176, SPEC, Spectrin repeats, found in several proteins involved in cytoskeletal structure; family members include spectrin, alpha-actinin and dystrophin; the spectrin repeat forms a three helix bundle with the second helix interrupted by proline in some sequences; the repeats are independent folding units; tandem repeats are found in differing numbers and arrange in an antiparallel manner to …
TSEDTS1010F02.b	EX150395	47472	3e-08	52	smart00133, S_TK_X, Extension to Ser/Thr-type protein kinases; .
TSEDTS1011A11.b	EX150587	46408	7e-13	67	pfam06519, TolA, TolA protein. This family consists of several bacterial TolA proteins as well as two eukaryotic proteins of unknown function. Tol proteins are involved in the translocation of group A colicins. Colicins are bacterial protein toxins, which are active against Escherichia coli and other related species (See pfam01024). TolA is anchored to the cytoplasmic membrane by a single membran…
TSEDTS1011E02.b	EX150587	40114	4e-25	108	pfam00012, HSP70, Hsp70 protein. Hsp70 chaperones help to fold many proteins. Hsp70 assisted folding involves repeated cycles of substrate binding and release. Hsp70 activity is ATP dependent. Hsp70 proteins are made up of two regions: the amino terminus is the ATPase domain and the carboxyl terminus is the substrate binding region..
TSEDTS1011E05.b	EX150609	30674	5e-33	134	COG0326, HtpG, Molecular chaperone, HSP90 family [Posttranslational modification, protein turnover, chaperones].
TSEDTS1011F02.b	EX150595	43959	1e-16	80	pfam04042, DNA_pol_E_B, DNA polymerase epsilon subunit B. DNA polymerase epsilon is essential for cell viability and chromosomal DNA replication in budding yeast. In addition, DNA polymerase epsilon may be involved in DNA repair and cell-cycle checkpoint control. The enzyme consists of at least four subunits in mammalian cells as well as in yeast. The largest subunit of DNA polymerase epsilon is …
TSEDTS1011H01.b	EX150617	40114	1e-34	139	pfam00012, HSP70, Hsp70 protein. Hsp70 chaperones help to fold many proteins. Hsp70 assisted folding involves repeated cycles of substrate binding and release. Hsp70 activity is ATP dependent. Hsp70 proteins are made up of two regions: the amino terminus is the ATPase domain and the carboxyl terminus is the substrate binding region..
TSEDTS1012B01.b	EX150617	40283	1e-31	129	pfam00183, HSP90, Hsp90 protein..
TSEDTS1012B10.b	EX150469	43611	1e-16	79	pfam03690, UPF0160, Uncharacterized protein family (UPF0160). This family of proteins contains a large number of metal binding residues. The patterns are suggestive of a phosphoesterase function. The conserved DHH motif may mean this family is related to pfam01368..
TSEDTS1013B06.b	EX150651	44198	1e-27	115	pfam04285, DUF444, Protein of unknown function (DUF444). Bacterial protein of unknown function. One family member is predicted to contain a von Willebrand factor (vWF) type A domain (Smart:VWA)..
TSEDTS1015E05.b	EX150463	34868	5e-13	68	COG5271, MDN1, AAA ATPase containing von Willebrand factor type A (vWA) domain [General function prediction only].
TSEDTS1015H07.b	EX150463	30099	1e-51	195	cd01377, MYSc_type_II, Myosin motor domain, type II myosins. Myosin II mediates cortical contraction in cell motility, and is the motor in smooth and skeletal muscle. This catalytic (head) domain has ATPase activity and belongs to the larger group of P-loop NTPases. Myosins are actin-dependent molecular motors that play important roles in muscle contraction, cell motility, and organelle transport…
TSEDTS1016D01.b	EX150491	41619	5e-19	88	pfam01576, Myosin_tail_1, Myosin tail. The myosin molecule is a multi-subunit complex made up of two heavy chains and four light chains it is a fundamental contractile protein found in all eukaryote cell types. This family consists of the coiled-coil myosin heavy chain tail region. The coiled-coil is composed of the tail from two molecules of myosin. These can then assemble into the macromolecula…
TSEDTS1016G12.b	EX150667	30674	1e-53	202	COG0326, HtpG, Molecular chaperone, HSP90 family [Posttranslational modification, protein turnover, chaperones].
TSEDTS1017A01.b	EX150676	28945	2e-06	47	cd00063, FN3, Fibronectin type 3 domain; One of three types of internal repeats found in the plasma protein fibronectin. Its tenth fibronectin type III repeat contains an RGD cell recognition sequence in a flexible loop between 2 strands. Approximately 2% of all animal proteins contain the FN3 repeat; including extracellular and intracellular proteins, membrane spanning cytokine receptors, growth…
TSEDTS1017D03.b	EX150686	40114	3e-33	134	pfam00012, HSP70, Hsp70 protein. Hsp70 chaperones help to fold many proteins. Hsp70 assisted folding involves repeated cycles of substrate binding and release. Hsp70 activity is ATP dependent. Hsp70 proteins are made up of two regions: the amino terminus is the ATPase domain and the carboxyl terminus is the substrate binding region..
TSEDTS1017D07.b	EX150686	43086	8e-10	57	pfam03154, Atrophin-1, Atrophin-1 family. Atrophin-1 is the protein product of the dentatorubral-pallidoluysian atrophy (DRPLA) gene. DRPLA OMIM:125370 is a progressive neurodegenerative disorder. It is caused by the expansion of a CAG repeat in the DRPLA gene on chromosome 12p. This results in an extended polyglutamine region in atrophin-1, that is thought to confer toxicity to the protein, poss…
TSEDTS1017E05.b	EX150474	28945	7e-08	51	cd00063, FN3, Fibronectin type 3 domain; One of three types of internal repeats found in the plasma protein fibronectin. Its tenth fibronectin type III repeat contains an RGD cell recognition sequence in a flexible loop between 2 strands. Approximately 2% of all animal proteins contain the FN3 repeat; including extracellular and intracellular proteins, membrane spanning cytokine receptors, growth…
TSEDTS1017H01.b	EX150429	29138	4e-06	45	cd00176, SPEC, Spectrin repeats, found in several proteins involved in cytoskeletal structure; family members include spectrin, alpha-actinin and dystrophin; the spectrin repeat forms a three helix bundle with the second helix interrupted by proline in some sequences; the repeats are independent folding units; tandem repeats are found in differing numbers and arrange in an antiparallel manner to …
TSEDTS1018A02.b	EX150430	48215	3e-62	231	cd03403, Band_7_stomatin_like, Band_7_stomatin_like: A subgroup of the band 7 domain of flotillin (reggie) like proteins similar to stomatin and podicin (two lipid raft-associated integral membrane proteins). Individual proteins of this band 7 domain family may cluster to form membrane microdomains which may in turn recruit multiprotein complexes. Stomatin is widely expressed and, highly expresse…
TSEDTS1018C02.b	EX150430	41619	6e-48	184	pfam01576, Myosin_tail_1, Myosin tail. The myosin molecule is a multi-subunit complex made up of two heavy chains and four light chains it is a fundamental contractile protein found in all eukaryote cell types. This family consists of the coiled-coil myosin heavy chain tail region. The coiled-coil is composed of the tail from two molecules of myosin. These can then assemble into the macromolecula…
TSEDTS1018G02.b	EX150438	45847	2e-07	49	pfam05955, Herpes_gp2, Equine herpesvirus glycoprotein gp2. This family consists of a number of glycoprotein gp2 sequences from equine herpesviruses..
TSEDTS1019B12.b	EX150431	31389	8e-09	54	COG1196, Smc, Chromosome segregation ATPases [Cell division and chromosome partitioning].
TSEDTS1019E10.b	EX150717	41619	8e-08	50	pfam01576, Myosin_tail_1, Myosin tail. The myosin molecule is a multi-subunit complex made up of two heavy chains and four light chains it is a fundamental contractile protein found in all eukaryote cell types. This family consists of the coiled-coil myosin heavy chain tail region. The coiled-coil is composed of the tail from two molecules of myosin. These can then assemble into the macromolecula…
TSEDTS1022A10.b	EX150835	31283	8e-11	60	COG1086, COG1086, Predicted nucleoside-diphosphate sugar epimerases [Cell envelope biogenesis, outer membrane / Carbohydrate transport and metabolism].
TSEDTS1022D02.b	EX150835	31076	1e-07	49	COG0732, HsdS, Restriction endonuclease S subunits [Defense mechanisms].
TSEDTS1022D06.b	EX150843	45847	8e-09	54	pfam05955, Herpes_gp2, Equine herpesvirus glycoprotein gp2. This family consists of a number of glycoprotein gp2 sequences from equine herpesviruses..
TSEDTS1022D11.b	EX150843	30674	5e-21	94	COG0326, HtpG, Molecular chaperone, HSP90 family [Posttranslational modification, protein turnover, chaperones].
TSEDTS1023E08.b	EX150837	47591	2e-08	53	smart00262, GEL, Gelsolin homology domain; Gelsolin/severin/villin homology domain. Calcium-binding and actin-binding. Both intra- and extracellular domains. .
TSEDTS1024C06.b	EX150492	28983	3e-09	57	cd00931, IGcam, Immunoglobulin domain cell adhesion molecule (cam) subfamily; members are components of neural cell adhesion molecules (N-CAM L1), Fasciclin II and the insect immune protein Hemolin. The subfamily also includes receptor domains such as as the extracelluar ligand binding domain of Fibroblast Growth Factor Receptor 2. Members are phylogenetically diverse, occuring throughout metazoa…
TSEDTS1024C09.b	EX150492	48539	1e-06	46	cd02990, UAS_FAF1, UAS family, FAS-associated factor 1 (FAF1) subfamily; FAF1 contains a UAS domain of unknown function N-terminal to a ubiquitin-associated UBX domain. FAF1 also contains ubiquitin-associated UBA and nuclear targeting domains, N-terminal to the UAS domain. FAF1 is an apoptotic signaling molecule that acts downstream in the Fas signal transduction pathway. It interacts with the cy…
TSEDTS1024D01.b	EX150874	29138	2e-15	75	cd00176, SPEC, Spectrin repeats, found in several proteins involved in cytoskeletal structure; family members include spectrin, alpha-actinin and dystrophin; the spectrin repeat forms a three helix bundle with the second helix interrupted by proline in some sequences; the repeats are independent folding units; tandem repeats are found in differing numbers and arrange in an antiparallel manner to …
TSEDTS1024E02.b	EX150874	28945	2e-10	59	cd00063, FN3, Fibronectin type 3 domain; One of three types of internal repeats found in the plasma protein fibronectin. Its tenth fibronectin type III repeat contains an RGD cell recognition sequence in a flexible loop between 2 strands. Approximately 2% of all animal proteins contain the FN3 repeat; including extracellular and intracellular proteins, membrane spanning cytokine receptors, growth…
TSEDTS1024E12.b	EX150891	46408	9e-12	63	pfam06519, TolA, TolA protein. This family consists of several bacterial TolA proteins as well as two eukaryotic proteins of unknown function. Tol proteins are involved in the translocation of group A colicins. Colicins are bacterial protein toxins, which are active against Escherichia coli and other related species (See pfam01024). TolA is anchored to the cytoplasmic membrane by a single membran…
TSEDTS1024F04.b	EX150900	28983	6e-07	47	cd00931, IGcam, Immunoglobulin domain cell adhesion molecule (cam) subfamily; members are components of neural cell adhesion molecules (N-CAM L1), Fasciclin II and the insect immune protein Hemolin. The subfamily also includes receptor domains such as as the extracelluar ligand binding domain of Fibroblast Growth Factor Receptor 2. Members are phylogenetically diverse, occuring throughout metazoa…
TSEDTS1024G06.b	EX150898	28928	1e-32	132	cd00268, DEADc, DEAD-box helicases. A diverse family of proteins involved in ATP-dependent RNA unwinding, needed in a variety of cellular processes including splicing, ribosome biogenesis and RNA degradation. The name derives from the sequence of the Walker B motif (motif II). This domain contains the ATP- binding region..
TSEDTS1024G12.b	EX150875	43123	1e-22	99	pfam03194, LUC7, LUC7 N_terminus. This family contains the N terminal region of several LUC7 protein homologues and only contains eukaryotic proteins. LUC7 has been shown to be a U1 snRNA associated protein with a role in splice site recognition. The family also contains human and mouse LUC7 like (LUC7L) proteins and human cisplatin resistance-associated overexpressed protein (CROP)..
TSEDTS1024H05.b	EX150887	40124	3e-26	110	pfam00022, Actin, Actin..
TSEDTS1024H11.b	EX150887	29382	4e-11	61	cd00298, alpha-crystallin-Hsps, alpha-crystallin-type heat shock proteins (Hsps), family of small stress induced proteins ranging from 12 -43 kDa, whose common feature is the alpha-crystallin domain. They are generally active as large oligomers consisting of multiple subunits. They are believed to be ATP-independent chaperones that prevent aggregation, and are important in refolding in combinatio…
TSEDTS1025C06.b	EX150872	43283	8e-09	54	pfam03357, SNF7, SNF7. This family consists of a group of SNF-7 homologues involved in protein sorting and transport from the endosome to the vacuole/lysosome in eukaryotic cells. Vacuoles/lysosomes play an important role in the degradation of both lipids and cellular proteins. In order to perform this degradative function, vacuoles/lysosomes contain numerous hydrolases which have been transporte…
TSEDTS1026D08.b	EX150962	30418	3e-20	91	COG0069, GltB, Glutamate synthase domain 2 [Amino acid transport and metabolism].
TSEDTS1028A05.b	EX150962	41156	7e-23	100	pfam01090, Ribosomal_S19e, Ribosomal protein S19e..
TSEDTS1028A06.b	EX150987	43970	1e-20	93	pfam04053, Coatomer_WDAD, Coatomer WD associated region..
TSEDTS1028B10.b	EX150984	47611	7e-10	57	smart00282, LamG, Laminin G domain; .
TSEDTS1028C02.b	EX150984	30217	2e-34	138	cd02186, alpha_tubulin, The tubulin superfamily includes five distinct families, the alpha-, beta-, gamma-, delta-, and epsilon-tubulins and a sixth family (zeta-tubulin) which is present only in kinetoplastid protozoa. The alpha- and beta-tubulins are the major components of microtubules, while gamma-tubulin plays a major role in the nucleation of microtubule assembly. The delta- and epsilon-tub…
TSEDTS1028D02.b	EX150975	41619	8e-21	93	pfam01576, Myosin_tail_1, Myosin tail. The myosin molecule is a multi-subunit complex made up of two heavy chains and four light chains it is a fundamental contractile protein found in all eukaryote cell types. This family consists of the coiled-coil myosin heavy chain tail region. The coiled-coil is composed of the tail from two molecules of myosin. These can then assemble into the macromolecula…
TSEDTS1028D04.b	EX150986	46408	2e-08	53	pfam06519, TolA, TolA protein. This family consists of several bacterial TolA proteins as well as two eukaryotic proteins of unknown function. Tol proteins are involved in the translocation of group A colicins. Colicins are bacterial protein toxins, which are active against Escherichia coli and other related species (See pfam01024). TolA is anchored to the cytoplasmic membrane by a single membran…
TSEDTS1028E03.b	EX150982	40899	1e-43	169	pfam00821, PEPCK, Phosphoenolpyruvate carboxykinase. Catalyses the formation of phosphoenolpyruvate by decarboxylation of oxaloacetate..
TSEDTS1028E05.b	EX151006	44947	9e-06	43	pfam05044, Prox1, Homeobox prospero-like protein (PROX1). The homeobox gene Prox1 is expressed in a subpopulation of endothelial cells that, after budding from veins, gives rise to the mammalian lymphatic system. Prox1 has been found to be an early specific marker for the developing liver and pancreas in the mammalian foregut endoderm. This family contains an atypical homeobox domain..
TSEDTS1028H04.b	EX150989	28920	1e-18	86	cd00038, CAP_ED, effector domain of the CAP family of transcription factors; members include CAP (or cAMP receptor protein (CRP)), which binds cAMP, FNR (fumarate and nitrate reduction), which uses an iron-sulfur cluster to sense oxygen) and CooA, a heme containing CO sensor. In all cases binding of the effector leads to conformational changes and the ability to activate transcription. Cyclic nuc…
TSEDTS1031D01.b	EX150989	40849	2e-32	132	pfam00769, ERM, Ezrin/radixin/moesin family. This family of proteins contain a band 4.1 domain (pfam00373), at their amino terminus. This family represents the rest of these proteins..
TSEDTS1031E02.b	EX151014	48340	4e-44	170	cd03367, Ribosomal_S23, S12-like family, 40S ribosomal protein S23 subfamily; S23 is located at the interface of the large and small ribosomal subunits of eukaryotes, adjacent to the decoding center. It interacts with domain III of the eukaryotic elongation factor 2 (eEF2), which catalyzes the translocation of the growing peptidyl-tRNA to the P site to make room for the next aminoacyl-tRNA at the…
TSEDTS1031G02.b	EX151024	31383	1e-73	270	COG1190, LysU, Lysyl-tRNA synthetase (class II) [Translation, ribosomal structure and biogenesis].
TSEDTS1031H02.b	EX151020	46236	3e-06	46	pfam06346, Drf_FH1, Formin Homology Region 1. This region is found in some of the Diaphanous related formins (Drfs). It consists of low complexity repeats of around 12 residues..
TSEDTS1032A05.b	EX151019	46236	4e-44	170	pfam06346, Drf_FH1, Formin Homology Region 1. This region is found in some of the Diaphanous related formins (Drfs). It consists of low complexity repeats of around 12 residues..
TSEDTS1032B06.b	EX151027	46236	3e-32	130	pfam06346, Drf_FH1, Formin Homology Region 1. This region is found in some of the Diaphanous related formins (Drfs). It consists of low complexity repeats of around 12 residues..
TSEDTS1032D05.b	EX150493	46236	1e-14	72	pfam06346, Drf_FH1, Formin Homology Region 1. This region is found in some of the Diaphanous related formins (Drfs). It consists of low complexity repeats of around 12 residues..
TSEDTS1032E05.b	EX151030	46236	2e-39	155	pfam06346, Drf_FH1, Formin Homology Region 1. This region is found in some of the Diaphanous related formins (Drfs). It consists of low complexity repeats of around 12 residues..
TSEDTS1032F05.b	EX151028	46236	2e-29	121	pfam06346, Drf_FH1, Formin Homology Region 1. This region is found in some of the Diaphanous related formins (Drfs). It consists of low complexity repeats of around 12 residues..
TSEDTS1032H06.b	EX151029	46236	4e-44	171	pfam06346, Drf_FH1, Formin Homology Region 1. This region is found in some of the Diaphanous related formins (Drfs). It consists of low complexity repeats of around 12 residues..
TSEDTS1033A02.b	EX151026	44462	9e-24	102	pfam04554, Extensin_2, Extensin-like region..
TSEDTS1033F01.b	EX151035	46236	5e-21	94	pfam06346, Drf_FH1, Formin Homology Region 1. This region is found in some of the Diaphanous related formins (Drfs). It consists of low complexity repeats of around 12 residues..
TSEDTS1033G01.b	EX151034	44462	5e-44	170	pfam04554, Extensin_2, Extensin-like region..
TSEDTS1033G02.b	EX151032	44462	1e-40	160	pfam04554, Extensin_2, Extensin-like region..
TSEDTS1033H02.b	EX151031	46236	6e-44	170	pfam06346, Drf_FH1, Formin Homology Region 1. This region is found in some of the Diaphanous related formins (Drfs). It consists of low complexity repeats of around 12 residues..
TSEDTS1034A04.b	EX151033	44462	8e-41	160	pfam04554, Extensin_2, Extensin-like region..
TSEDTS1034C03.b	EX151040	46236	2e-26	111	pfam06346, Drf_FH1, Formin Homology Region 1. This region is found in some of the Diaphanous related formins (Drfs). It consists of low complexity repeats of around 12 residues..
TSEDTS1034E03.b	EX151036	46236	2e-48	185	pfam06346, Drf_FH1, Formin Homology Region 1. This region is found in some of the Diaphanous related formins (Drfs). It consists of low complexity repeats of around 12 residues..
TSEDTS1034E04.b	EX151039	46236	2e-14	72	pfam06346, Drf_FH1, Formin Homology Region 1. This region is found in some of the Diaphanous related formins (Drfs). It consists of low complexity repeats of around 12 residues..
TSEDTS1034G04.b	EX151041	44462	1e-54	206	pfam04554, Extensin_2, Extensin-like region..
TSEDTS1034H04.b	EX151038	46236	2e-37	148	pfam06346, Drf_FH1, Formin Homology Region 1. This region is found in some of the Diaphanous related formins (Drfs). It consists of low complexity repeats of around 12 residues..
TSEDTS1039D01.b	EX151037	40849	4e-21	95	pfam00769, ERM, Ezrin/radixin/moesin family. This family of proteins contain a band 4.1 domain (pfam00373), at their amino terminus. This family represents the rest of these proteins..
TSEDTS1039E02.b	EX151048	48340	2e-49	188	cd03367, Ribosomal_S23, S12-like family, 40S ribosomal protein S23 subfamily; S23 is located at the interface of the large and small ribosomal subunits of eukaryotes, adjacent to the decoding center. It interacts with domain III of the eukaryotic elongation factor 2 (eEF2), which catalyzes the translocation of the growing peptidyl-tRNA to the P site to make room for the next aminoacyl-tRNA at the…
TSEDTS1039G02.b	EX151049	29820	1e-32	132	cd00775, LysRS_core, Lys_tRNA synthetase (LysRS) class II core domain. Class II LysRS is a dimer which attaches a lysine to the 3' OH group of ribose of the appropriate tRNA. Its assignment to class II aaRS is based upon its structure and the presence of three characteristic sequence motifs in the core domain. It is found in eukaryotes as well as some prokaryotes and archaea. However, LysRS belon…
TSEDTS1040B12.b	EX151043	29382	5e-07	48	cd00298, alpha-crystallin-Hsps, alpha-crystallin-type heat shock proteins (Hsps), family of small stress induced proteins ranging from 12 -43 kDa, whose common feature is the alpha-crystallin domain. They are generally active as large oligomers consisting of multiple subunits. They are believed to be ATP-independent chaperones that prevent aggregation, and are important in refolding in combinatio…
TSEDTS1040D12.b	EX151061	29972	2e-15	77	cd01087, Prolidase, Prolidase. E.C. 3.4.13.9. Also known as Xaa-Pro dipeptidase, X-Pro dipeptidase, proline dipeptidase., imidodipeptidase, peptidase D, gamma-peptidase. Catalyses hydrolysis of Xaa-Pro dipeptides; also acts on aminoacyl-hydroxyproline analogs. No action on Pro-Pro..
TSEDTS1040E11.b	EX151061	48158	2e-17	82	cd03341, TCP1_theta, TCP-1 (CTT or eukaryotic type II) chaperonin family, theta subunit. Chaperonins are involved in productive folding of proteins. They share a common general morphology, a double toroid of 2 stacked rings. In contrast to bacterial group I chaperonins (GroEL), each ring of the eukaryotic cytosolic chaperonin (CTT) consists of eight different, but homologous subunits. Their commo…
TSEDTS1040F11.b	EX151056	48633	6e-18	84	cd03418, GRX_GRXb_1_3_like, Glutaredoxin (GRX) family, GRX bacterial class 1 and 3 (b_1_3)-like subfamily; composed of bacterial GRXs, approximately 10 kDa in size, and proteins containing a GRX or GRX-like domain. GRX is a glutathione (GSH) dependent reductase, catalyzing the disulfide reduction of target proteins such as ribonucleotide reductase. It contains a redox active CXXC motif in a TRX f…
TSEDTS1040H12.b	EX151056	40179	5e-11	61	pfam00078, RVT, Reverse transcriptase (RNA-dependent DNA polymerase). A reverse transcriptase gene is usually indicative of a mobile element such as a retrotransposon or retrovirus. Reverse transcriptases occur in a variety of mobile elements, including retrotransposons, retroviruses, group II introns, bacterial msDNAs, hepadnaviruses, and caulimoviruses..
TSEDTS1042B11.b	EX150497	29382	3e-16	79	cd00298, alpha-crystallin-Hsps, alpha-crystallin-type heat shock proteins (Hsps), family of small stress induced proteins ranging from 12 -43 kDa, whose common feature is the alpha-crystallin domain. They are generally active as large oligomers consisting of multiple subunits. They are believed to be ATP-independent chaperones that prevent aggregation, and are important in refolding in combinatio…
TSEDTS1043C10.b	EX150497	31209	4e-06	45	COG1005, NuoH, NADH:ubiquinone oxidoreductase subunit 1 (chain H) [Energy production and conversion].
TSEDTS1043F10.b	EX151080	40179	5e-08	52	pfam00078, RVT, Reverse transcriptase (RNA-dependent DNA polymerase). A reverse transcriptase gene is usually indicative of a mobile element such as a retrotransposon or retrovirus. Reverse transcriptases occur in a variety of mobile elements, including retrotransposons, retroviruses, group II introns, bacterial msDNAs, hepadnaviruses, and caulimoviruses..
TSEDTS1043G09.b	EX151078	31412	7e-63	234	COG1219, ClpX, ATP-dependent protease Clp, ATPase subunit [Posttranslational modification, protein turnover, chaperones].
TSEDTS1044A07.b	EX151078	29382	4e-14	72	cd00298, alpha-crystallin-Hsps, alpha-crystallin-type heat shock proteins (Hsps), family of small stress induced proteins ranging from 12 -43 kDa, whose common feature is the alpha-crystallin domain. They are generally active as large oligomers consisting of multiple subunits. They are believed to be ATP-independent chaperones that prevent aggregation, and are important in refolding in combinatio…
TSEDTS1044C08.b	EX151082	30871	5e-29	120	COG0525, ValS, Valyl-tRNA synthetase [Translation, ribosomal structure and biogenesis].
TSEDTS1044G07.b	EX150499	29156	8e-07	48	cd00194, UBA, Ubiquitin Associated domain. The UBA domain is a commonly occurring sequence motif in some members of the ubiquitination pathway, UV excision repair proteins, and certain protein kinases. Although its specific role is so far unknown, it has been suggested that UBA domains are involved in conferring protein target specificity. The domain, a compact three helix bundle, has a conserved…
TSEDTS1045E11.b	EX151085	46236	2e-36	145	pfam06346, Drf_FH1, Formin Homology Region 1. This region is found in some of the Diaphanous related formins (Drfs). It consists of low complexity repeats of around 12 residues..
TSEDTS1048A05.b	EX151086	40140	6e-21	96	pfam00038, Filament, Intermediate filament protein..
TSEDTS1048B06.b	EX150500	32503	5e-60	224	COG2356, EndA, Endonuclease I [DNA replication, recombination, and repair].
TSEDTS1048D05.b	EX151091	40179	4e-11	62	pfam00078, RVT, Reverse transcriptase (RNA-dependent DNA polymerase). A reverse transcriptase gene is usually indicative of a mobile element such as a retrotransposon or retrovirus. Reverse transcriptases occur in a variety of mobile elements, including retrotransposons, retroviruses, group II introns, bacterial msDNAs, hepadnaviruses, and caulimoviruses..
TSEDTS1048F06.b	EX151093	45011	2e-06	46	pfam05109, Herpes_BLLF1, Herpes virus major outer envelope glycoprotein (BLLF1). This family consists of the BLLF1 viral late glycoprotein, also termed gp350/220. It is the most abundantly expressed glycoprotein in the viral envelope of the Herpesviruses and is the major antigen responsible for stimulating the production of neutralising antibodies in vivo..
TSEDTS1048H05.b	EX151093	40658	3e-14	72	pfam00572, Ribosomal_L13, Ribosomal protein L13..
TSEDTS1049H03.b	EX151096	47734	1e-43	169	smart00427, H2B, Histone H2B; .
TSEDTS1050H01.b	EX151096	43684	3e-15	74	pfam03764, EFG_IV, Elongation factor G, domain IV. This domain is found in elongation factor G, elongation factor 2 and some tetracycline resistance proteins and adopts a ribosomal protein S5 domain 2-like fold..
TSEDTS1051A10.b	EX151113	30292	1e-24	105	cd02248, Peptidase_C1A, Peptidase C1A subfamily (MEROPS database nomenclature); composed of cysteine peptidases (CPs) similar to papain, including the mammalian CPs (cathepsins B, C, F, H, L, K, O, S, V, X and W). Papain is an endopeptidase with specific substrate preferences, primarily for bulky hydrophobic or aromatic residues at the S2 subsite, a hydrophobic pocket in papain that accommodates …
TOTAL
