# Supplementary material for: Transcriptome analysis of Taenia solium cysticerci using Open Reading Frame ESTs (ORESTES)
Source: Parasit Vectors. 2009 Jul 31;2:35. doi: 10.1186/1756-3305-2-35 (PMC2731055; doi:10.1186/1756-3305-2-35)
Supplement: Additional file 7 — Table S8. Number of Taenia solium EST eliciting hits with the COG database. [file 1756-3305-2-35-S7.xls]

## Sheet: Hit Queries Result COG
Additional File 8 - Table 8
NUMBER OF Taenia solium EST ELICITING HITS WITH THE COG DATABASE
Read / Cluster name	GenBank accession	Hit with GenBank accession:	E-value	Score	Query Frame	Query Start	Query End	Hit Start	Hit End	Hit Length	COG description
TSEDTS1000B06.b	EX150526	30814	1e-11	61							COG0466, Lon, ATP-dependent Lon protease, bacterial type [Posttranslational modification, protein turnover, chaperones].
TSEDTS1000B12.b	EX150516	30768	6e-06	43							COG0419, SbcC, ATPase involved in DNA repair [DNA replication, recombination, and repair].
TSEDTS1000D06.b	EX150529	30949	3e-18	84							COG0604, Qor, NADPH:quinone reductase and related Zn-dependent oxidoreductases [Energy production and conversion / General function prediction only].
TSEDTS1000D07.b	EX150524	34874	1e-09	55							COG5277, COG5277, Actin and related proteins [Cytoskeleton].
TSEDTS1001D11.b	EX150332	31389	2e-07	50							COG1196, Smc, Chromosome segregation ATPases [Cell division and chromosome partitioning].
TSEDTS1001F09.b	EX150472	32878	5e-09	54							COG3064, TolA, Membrane protein involved in colicin uptake [Cell envelope biogenesis, outer membrane].
TSEDTS1001H04.b	EX150519	34874	2e-39	154							COG5277, COG5277, Actin and related proteins [Cytoskeleton].
TSEDTS1001H09.b	EX150352	30445	4e-09	54							COG0096, RpsH, Ribosomal protein S8 [Translation, ribosomal structure and biogenesis].
TSEDTS1001H12.b	EX150439	30792	1e-45	176							COG0443, DnaK, Molecular chaperone [Posttranslational modification, protein turnover, chaperones].
TSEDTS1003D10.b	EX150538	30854	2e-17	80							COG0508, AceF, Pyruvate/2-oxoglutarate dehydrogenase complex, dihydrolipoamide acyltransferase (E2) component, and related enzymes [Energy production and conversion].
TSEDTS1006B07.b	EX150378	32878	1e-08	52							COG3064, TolA, Membrane protein involved in colicin uptake [Cell envelope biogenesis, outer membrane].
TSEDTS1007E12.b	EX150462	34874	7e-20	89							COG5277, COG5277, Actin and related proteins [Cytoskeleton].
TSEDTS1008E07.b	EX150553	34777	1e-06	45							COG5178, PRP8, U5 snRNP spliceosome subunit [RNA processing and modification].
TSEDTS1008E09.b	EX150549	33388	1e-15	75							COG3588, COG3588, Fructose-1,6-bisphosphate aldolase [Carbohydrate transport and metabolism].
TSEDTS1008G12.b	EX150563	34777	5e-06	43							COG5178, PRP8, U5 snRNP spliceosome subunit [RNA processing and modification].
TSEDTS1009C05.b	EX150441	34495	6e-06	43							COG4886, COG4886, Leucine-rich repeat (LRR) protein [Function unknown].
TSEDTS1009D09.b	EX150391	34744	9e-06	42							COG5143, SNC1, Synaptobrevin/VAMP-like protein [Intracellular trafficking and secretion].
TSEDTS1009F01.b	EX150576	34869	5e-07	47							COG5272, UBI4, Ubiquitin [Posttranslational modification, protein turnover, chaperones].
TSEDTS1009G01.b	EX150392	30406	7e-81	293							COG0057, GapA, Glyceraldehyde-3-phosphate dehydrogenase/erythrose-4-phosphate dehydrogenase [Carbohydrate transport and metabolism].
TSEDTS1011A11.b	EX150587	32878	5e-11	60							COG3064, TolA, Membrane protein involved in colicin uptake [Cell envelope biogenesis, outer membrane].
TSEDTS1011D09.b	EX150602	31142	7e-07	45							COG0799, COG0799, Uncharacterized homolog of plant Iojap protein [Function unknown].
TSEDTS1011E02.b	EX150609	30792	6e-14	70							COG0443, DnaK, Molecular chaperone [Posttranslational modification, protein turnover, chaperones].
TSEDTS1011E05.b	EX150595	30674	3e-33	134							COG0326, HtpG, Molecular chaperone, HSP90 family [Posttranslational modification, protein turnover, chaperones].
TSEDTS1011H01.b	EX150617	30792	5e-14	69							COG0443, DnaK, Molecular chaperone [Posttranslational modification, protein turnover, chaperones].
TSEDTS1012B01.b	EX150469	30674	7e-13	65							COG0326, HtpG, Molecular chaperone, HSP90 family [Posttranslational modification, protein turnover, chaperones].
TSEDTS1012B10.b	EX150639	34008	8e-08	49							COG4286, COG4286, Uncharacterized conserved protein related to MYG1 family [Function unknown].
TSEDTS1013B06.b	EX150651	32611	3e-28	116							COG2718, COG2718, Uncharacterized conserved protein [Function unknown].
TSEDTS1015E05.b	EX150463	34868	3e-13	68							COG5271, MDN1, AAA ATPase containing von Willebrand factor type A (vWA) domain [General function prediction only].
TSEDTS1015H07.b	EX150491	34627	3e-28	117							COG5022, COG5022, Myosin heavy chain [Cytoskeleton].
TSEDTS1016D01.b	EX150667	31389	1e-06	46							COG1196, Smc, Chromosome segregation ATPases [Cell division and chromosome partitioning].
TSEDTS1016G12.b	EX150686	30674	7e-54	202							COG0326, HtpG, Molecular chaperone, HSP90 family [Posttranslational modification, protein turnover, chaperones].
TSEDTS1017D03.b	EX150686	30792	2e-23	100							COG0443, DnaK, Molecular chaperone [Posttranslational modification, protein turnover, chaperones].
TSEDTS1017D07.b	EX150474	31389	2e-07	49							COG1196, Smc, Chromosome segregation ATPases [Cell division and chromosome partitioning].
TSEDTS1018A02.b	EX150430	30678	2e-33	134							COG0330, HflC, Membrane protease subunits, stomatin/prohibitin homologs [Posttranslational modification, protein turnover, chaperones].
TSEDTS1018C02.b	EX150438	31389	9e-11	60							COG1196, Smc, Chromosome segregation ATPases [Cell division and chromosome partitioning].
TSEDTS1018G02.b	FD661483	33077	5e-07	47							COG3266, DamX, Uncharacterized protein conserved in bacteria [Function unknown].
TSEDTS1019B12.b	EX150717	31389	5e-09	54							COG1196, Smc, Chromosome segregation ATPases [Cell division and chromosome partitioning].
TSEDTS1022A10.b	EX150835	31283	4e-11	60							COG1086, COG1086, Predicted nucleoside-diphosphate sugar epimerases [Cell envelope biogenesis, outer membrane / Carbohydrate transport and metabolism].
TSEDTS1022D02.b	EX150817	31076	7e-08	49							COG0732, HsdS, Restriction endonuclease S subunits [Defense mechanisms].
TSEDTS1022D06.b	EX150843	31599	6e-09	54							COG1409, Icc, Predicted phosphohydrolases [General function prediction only].
TSEDTS1022D11.b	EX150837	30674	3e-21	94							COG0326, HtpG, Molecular chaperone, HSP90 family [Posttranslational modification, protein turnover, chaperones].
TSEDTS1024E12.b	EX150900	32878	1e-11	62							COG3064, TolA, Membrane protein involved in colicin uptake [Cell envelope biogenesis, outer membrane].
TSEDTS1024G06.b	EX150875	30859	1e-30	125							COG0513, SrmB, Superfamily II DNA and RNA helicases [DNA replication, recombination, and repair / Transcription / Translation, ribosomal structure and biogenesis].
TSEDTS1024H11.b	EX150872	30420	1e-08	52							COG0071, IbpA, Molecular chaperone (small heat shock protein) [Posttranslational modification, protein turnover, chaperones].
TSEDTS1026D08.b	EX150962	30418	1e-20	91							COG0069, GltB, Glutamate synthase domain 2 [Amino acid transport and metabolism].
TSEDTS1028A05.b	EX150987	32419	1e-20	92							COG2238, RPS19A, Ribosomal protein S19E (S16A) [Translation, ribosomal structure and biogenesis].
TSEDTS1028C02.b	EX150975	34628	6e-27	112							COG5023, COG5023, Tubulin [Cytoskeleton].
TSEDTS1028D02.b	EX150986	31389	2e-07	49							COG1196, Smc, Chromosome segregation ATPases [Cell division and chromosome partitioning].
TSEDTS1028D04.b	EX150982	32878	2e-07	49							COG3064, TolA, Membrane protein involved in colicin uptake [Cell envelope biogenesis, outer membrane].
TSEDTS1028E03.b	EX151006	31465	2e-34	137							COG1274, PckA, Phosphoenolpyruvate carboxykinase (GTP) [Energy production and conversion].
TSEDTS1028H04.b	EX150989	31008	3e-14	70							COG0664, Crp, cAMP-binding proteins - catabolite gene activator and regulatory subunit of cAMP-dependent protein kinases [Signal transduction mechanisms].
TSEDTS1031E02.b	EX151024	30397	8e-25	105							COG0048, RpsL, Ribosomal protein S12 [Translation, ribosomal structure and biogenesis].
TSEDTS1031G02.b	EX151020	31383	7e-74	270							COG1190, LysU, Lysyl-tRNA synthetase (class II) [Translation, ribosomal structure and biogenesis].
TSEDTS1031H02.b	EX151019	34777	3e-06	45							COG5178, PRP8, U5 snRNP spliceosome subunit [RNA processing and modification].
TSEDTS1032A05.b	EX151027	31152	1e-22	99							COG0810, TonB, Periplasmic protein TonB, links inner and outer membranes [Cell envelope biogenesis, outer membrane].
TSEDTS1032B06.b	EX150493	31152	8e-20	89							COG0810, TonB, Periplasmic protein TonB, links inner and outer membranes [Cell envelope biogenesis, outer membrane].
TSEDTS1032D05.b	EX151030	31152	5e-10	56							COG0810, TonB, Periplasmic protein TonB, links inner and outer membranes [Cell envelope biogenesis, outer membrane].
TSEDTS1032E05.b	EX151028	31152	1e-19	89							COG0810, TonB, Periplasmic protein TonB, links inner and outer membranes [Cell envelope biogenesis, outer membrane].
TSEDTS1032F05.b	EX151029	31152	1e-17	81							COG0810, TonB, Periplasmic protein TonB, links inner and outer membranes [Cell envelope biogenesis, outer membrane].
TSEDTS1032H06.b	EX151026	31152	8e-19	86							COG0810, TonB, Periplasmic protein TonB, links inner and outer membranes [Cell envelope biogenesis, outer membrane].
TSEDTS1033A02.b	EX151035	31152	8e-15	72							COG0810, TonB, Periplasmic protein TonB, links inner and outer membranes [Cell envelope biogenesis, outer membrane].
TSEDTS1033F01.b	EX151034	31152	7e-16	75							COG0810, TonB, Periplasmic protein TonB, links inner and outer membranes [Cell envelope biogenesis, outer membrane].
TSEDTS1033G01.b	EX151032	31152	5e-21	94							COG0810, TonB, Periplasmic protein TonB, links inner and outer membranes [Cell envelope biogenesis, outer membrane].
TSEDTS1033G02.b	EX151031	31152	3e-20	92							COG0810, TonB, Periplasmic protein TonB, links inner and outer membranes [Cell envelope biogenesis, outer membrane].
TSEDTS1033H02.b	EX151033	31152	6e-19	87							COG0810, TonB, Periplasmic protein TonB, links inner and outer membranes [Cell envelope biogenesis, outer membrane].
TSEDTS1034A04.b	EX151040	31152	6e-19	87							COG0810, TonB, Periplasmic protein TonB, links inner and outer membranes [Cell envelope biogenesis, outer membrane].
TSEDTS1034C03.b	EX151036	31152	1e-16	78							COG0810, TonB, Periplasmic protein TonB, links inner and outer membranes [Cell envelope biogenesis, outer membrane].
TSEDTS1034E03.b	EX151039	31152	1e-22	99							COG0810, TonB, Periplasmic protein TonB, links inner and outer membranes [Cell envelope biogenesis, outer membrane].
TSEDTS1034E04.b	EX151041	31152	1e-09	55							COG0810, TonB, Periplasmic protein TonB, links inner and outer membranes [Cell envelope biogenesis, outer membrane].
TSEDTS1034G04.b	EX151038	31152	5e-23	100							COG0810, TonB, Periplasmic protein TonB, links inner and outer membranes [Cell envelope biogenesis, outer membrane].
TSEDTS1034H04.b	EX151037	31152	2e-18	85							COG0810, TonB, Periplasmic protein TonB, links inner and outer membranes [Cell envelope biogenesis, outer membrane].
TSEDTS1039E02.b	EX151049	30397	9e-28	115							COG0048, RpsL, Ribosomal protein S12 [Translation, ribosomal structure and biogenesis].
TSEDTS1039G02.b	EX151043	31383	6e-30	122							COG1190, LysU, Lysyl-tRNA synthetase (class II) [Translation, ribosomal structure and biogenesis].
TSEDTS1040D12.b	EX151061	30356	6e-10	57							COG0006, PepP, Xaa-Pro aminopeptidase [Amino acid transport and metabolism].
TSEDTS1040F11.b	EX151056	31039	2e-14	71							COG0695, GrxC, Glutaredoxin and related proteins [Posttranslational modification, protein turnover, chaperones].
TSEDTS1042B11.b	EX150497	30420	6e-06	44							COG0071, IbpA, Molecular chaperone (small heat shock protein) [Posttranslational modification, protein turnover, chaperones].
TSEDTS1043C10.b	EX151080	31209	2e-06	45							COG1005, NuoH, NADH:ubiquinone oxidoreductase subunit 1 (chain H) [Energy production and conversion].
TSEDTS1043G09.b	EX151078	31412	4e-63	234							COG1219, ClpX, ATP-dependent protease Clp, ATPase subunit [Posttranslational modification, protein turnover, chaperones].
TSEDTS1044A07.b	EX151082	30420	6e-06	45							COG0071, IbpA, Molecular chaperone (small heat shock protein) [Posttranslational modification, protein turnover, chaperones].
TSEDTS1044C08.b	EX150499	30871	3e-29	120							COG0525, ValS, Valyl-tRNA synthetase [Translation, ribosomal structure and biogenesis].
TSEDTS1045E11.b	EX151086	31152	6e-19	86							COG0810, TonB, Periplasmic protein TonB, links inner and outer membranes [Cell envelope biogenesis, outer membrane].
TSEDTS1048A05.b	EX150500	31389	2e-11	63							COG1196, Smc, Chromosome segregation ATPases [Cell division and chromosome partitioning].
TSEDTS1048B06.b	EX151091	32503	3e-60	224							COG2356, EndA, Endonuclease I [DNA replication, recombination, and repair].
TSEDTS1048H05.b	EX151089	30451	3e-09	55							COG0102, RplM, Ribosomal protein L13 [Translation, ribosomal structure and biogenesis].
TSEDTS1051A10.b	EX151113	34479	1e-06	45							COG4870, COG4870, Cysteine protease [Posttranslational modification, protein turnover, chaperones].
