# Supplementary material for: Transcriptome analysis of Taenia solium cysticerci using Open Reading Frame ESTs (ORESTES)
Source: Parasit Vectors. 2009 Jul 31;2:35. doi: 10.1186/1756-3305-2-35 (PMC2731055; doi:10.1186/1756-3305-2-35)
Supplement: Additional file 8 — Table S9. Number of Taenia solium EST eliciting hits with the KOG database. [file 1756-3305-2-35-S8.xls]

## Sheet: Hit Queries Result KOG
Additional File 9 - Table 9
NUMBER OF Taenia solium EST ELICITING HITS WITH THE KOG DATABASE
Read / Cluster name	GenBank accession	Hit with GenBank accession:	E-value	Score	KOG description
TSEDTS1000B06.b	EX150526	37215	3e-15	74	KOG2004, KOG2004, KOG2004, Mitochondrial ATP-dependent protease PIM1/LON [Posttranslational modification, protein turnover, chaperones].
TSEDTS1000B12.b	EX150516	35383	1e-31	128	KOG0161, KOG0161, KOG0161, Myosin class II heavy chain [Cytoskeleton].
TSEDTS1000D06.b	EX150529	36411	2e-12	65	KOG1197, KOG1197, KOG1197, Predicted quinone oxidoreductase [Energy production and conversion, General function prediction only].
TSEDTS1000D07.b	EX150524	35895	2e-37	147	KOG0676, KOG0676, KOG0676, Actin and related proteins [Cytoskeleton].
TSEDTS1000H04.b	EX150519	35383	3e-15	74	KOG0161, KOG0161, KOG0161, Myosin class II heavy chain [Cytoskeleton].
TSEDTS1001D11.b	FD661301	39663	9e-17	82	KOG4462, KOG4462, KOG4462, WASP-interacting protein VRP1/WIP, contains WH2 domain [Cytoskeleton].
TSEDTS1001F09.b	EX150472	39899	4e-15	75	KOG4701, KOG4701, KOG4701, Chitinase [Cell wall/membrane/envelope biogenesis].
TSEDTS1001G08.b	EX150325	35663	3e-16	77	KOG0442, KOG0442, KOG0442, Structure-specific endonuclease ERCC1-XPF, catalytic component XPF/ERCC4 [Replication, recombination and repair].
TSEDTS1001H04.b	EX150458	35895	5e-57	213	KOG0676, KOG0676, KOG0676, Actin and related proteins [Cytoskeleton].
TSEDTS1001H09.b	EX150352	36965	4e-16	78	KOG1754, KOG1754, KOG1754, 40S ribosomal protein S15/S22 [Translation, ribosomal structure and biogenesis].
TSEDTS1001H12.b	EX150439	35323	3e-66	244	KOG0100, KOG0100, KOG0100, Molecular chaperones GRP78/BiP/KAR2, HSP70 superfamily [Posttranslational modification, protein turnover, chaperones].
TSEDTS1003D10.b	EX150538	35777	5e-23	100	KOG0557, KOG0557, KOG0557, Dihydrolipoamide acetyltransferase [Energy production and conversion].
TSEDTS1004D08.b	EX150374	38801	4e-07	47	KOG3595, KOG3595, KOG3595, Dyneins, heavy chain [Cytoskeleton].
TSEDTS1004G08.b	EX150373	37897	4e-13	67	KOG2686, KOG2686, KOG2686, Choline kinase [Cell wall/membrane/envelope biogenesis].
TSEDTS1004H08.b	EX150545	35411	7e-10	57	KOG0190, KOG0190, KOG0190, Protein disulfide isomerase (prolyl 4-hydroxylase beta subunit) [Posttranslational modification, protein turnover, chaperones].
TSEDTS1006E08.b	EX150381	36479	1e-43	169	KOG1265, KOG1265, KOG1265, Phospholipase C [Lipid transport and metabolism].
TSEDTS1006G07.b	EX150382	38622	5e-25	106	KOG3412, KOG3412, KOG3412, 60S ribosomal protein L28 [Translation, ribosomal structure and biogenesis].
TSEDTS1007E12.b	EX150462	35895	2e-28	118	KOG0676, KOG0676, KOG0676, Actin and related proteins [Cytoskeleton].
TSEDTS1008C08.b	EX150560	37135	4e-13	67	KOG1924, KOG1924, KOG1924, RhoA GTPase effector DIA/Diaphanous [Signal transduction mechanisms, Cytoskeleton].
TSEDTS1008E01.b	EX150470	38875	1e-09	57	KOG3671, KOG3671, KOG3671, Actin regulatory protein (Wiskott-Aldrich syndrome protein) [Signal transduction mechanisms, Cytoskeleton].
TSEDTS1008E07.b	EX150553	38875	2e-08	51	KOG3671, KOG3671, KOG3671, Actin regulatory protein (Wiskott-Aldrich syndrome protein) [Signal transduction mechanisms, Cytoskeleton].
TSEDTS1008E09.b	EX150549	36770	4e-25	107	KOG1557, KOG1557, KOG1557, Fructose-biphosphate aldolase [Carbohydrate transport and metabolism].
TSEDTS1008F05.b	EX150559	35383	8e-13	66	KOG0161, KOG0161, KOG0161, Myosin class II heavy chain [Cytoskeleton].
TSEDTS1008G10.b	EX150561	36232	3e-12	64	KOG1014, KOG1014, KOG1014, 17 beta-hydroxysteroid dehydrogenase type 3, HSD17B3 [Lipid transport and metabolism].
TSEDTS1008G12.b	EX150563	38875	3e-08	51	KOG3671, KOG3671, KOG3671, Actin regulatory protein (Wiskott-Aldrich syndrome protein) [Signal transduction mechanisms, Cytoskeleton].
TSEDTS1008H12.b	EX150558	38801	2e-12	65	KOG3595, KOG3595, KOG3595, Dyneins, heavy chain [Cytoskeleton].
TSEDTS1009C05.b	EX150441	35665	2e-26	112	KOG0444, KOG0444, KOG0444, Cytoskeletal regulator Flightless-I (contains leucine-rich and gelsolin repeats) [Cytoskeleton].
TSEDTS1009D09.b	EX150391	36078	7e-32	129	KOG0860, KOG0860, KOG0860, Synaptobrevin/VAMP-like protein [Intracellular trafficking, secretion, and vesicular transport].
TSEDTS1009E03.b	EX150394	35383	4e-25	108	KOG0161, KOG0161, KOG0161, Myosin class II heavy chain [Cytoskeleton].
TSEDTS1009F01.b	EX150576	35227	1e-30	125	KOG0003, KOG0003, KOG0003, Ubiquitin/60s ribosomal protein L40 fusion [Translation, ribosomal structure and biogenesis].
TSEDTS1009G01.b	EX150392	35876	1e-73	270	KOG0657, KOG0657, KOG0657, Glyceraldehyde 3-phosphate dehydrogenase [Carbohydrate transport and metabolism].
TSEDTS1009H01.b	FD661344	35263	1e-33	137	KOG0040, KOG0040, KOG0040, Ca2+-binding actin-bundling protein (spectrin), alpha chain (EF-Hand protein superfamily) [Cytoskeleton].
TSEDTS1010D02.b	EX150583	35825	1e-08	53	KOG0605, KOG0605, KOG0605, NDR and related serine/threonine kinases [General function prediction only].
TSEDTS1010F02.b	EX150433	35832	3e-29	121	KOG0612, KOG0612, KOG0612, Rho-associated, coiled-coil containing protein kinase [Signal transduction mechanisms].
TSEDTS1011A11.b	EX150601	39359	3e-08	51	KOG4157, KOG4157, KOG4157, beta-1,6-N-acetylglucosaminyltransferase, contains WSC domain [Carbohydrate transport and metabolism, Posttranslational modification, protein turnover, chaperones].
TSEDTS1011C03.b	EX150600	37134	3e-06	45	KOG1923, KOG1923, KOG1923, Rac1 GTPase effector FRL [Signal transduction mechanisms, Cytoskeleton].
TSEDTS1011E02.b	EX150609	35324	5e-37	147	KOG0101, KOG0101, KOG0101, Molecular chaperones HSP70/HSC70, HSP70 superfamily [Posttranslational modification, protein turnover, chaperones].
TSEDTS1011E05.b	EX150595	35243	9e-34	137	KOG0020, KOG0020, KOG0020, Endoplasmic reticulum glucose-regulated protein (GRP94/endoplasmin), HSP90 family [Posttranslational modification, protein turnover, chaperones].
TSEDTS1011F02.b	EX150397	39022	4e-20	92	KOG3818, KOG3818, KOG3818, DNA polymerase epsilon, subunit B [Replication, recombination and repair].
TSEDTS1011H01.b	EX150617	35323	9e-36	142	KOG0100, KOG0100, KOG0100, Molecular chaperones GRP78/BiP/KAR2, HSP70 superfamily [Posttranslational modification, protein turnover, chaperones].
TSEDTS1012B01.b	EX150469	35242	9e-32	129	KOG0019, KOG0019, KOG0019, Molecular chaperone (HSP90 family) [Posttranslational modification, protein turnover, chaperones].
TSEDTS1012B10.b	EX150639	38159	3e-22	98	KOG2948, KOG2948, KOG2948, Predicted metal-binding protein [General function prediction only].
TSEDTS1012C11.b	EX150638	36174	8e-06	44	KOG0956, KOG0956, KOG0956, PHD finger protein AF10 [General function prediction only].
TSEDTS1015E05.b	EX150463	39359	2e-14	72	KOG4157, KOG4157, KOG4157, beta-1,6-N-acetylglucosaminyltransferase, contains WSC domain [Carbohydrate transport and metabolism, Posttranslational modification, protein turnover, chaperones].
TSEDTS1015H07.b	EX150491	35383	5e-47	180	KOG0161, KOG0161, KOG0161, Myosin class II heavy chain [Cytoskeleton].
TSEDTS1016D01.b	EX150667	35383	2e-16	79	KOG0161, KOG0161, KOG0161, Myosin class II heavy chain [Cytoskeleton].
TSEDTS1016G12.b	EX150676	35242	3e-56	211	KOG0019, KOG0019, KOG0019, Molecular chaperone (HSP90 family) [Posttranslational modification, protein turnover, chaperones].
TSEDTS1017D03.b	EX150686	35323	2e-33	134	KOG0100, KOG0100, KOG0100, Molecular chaperones GRP78/BiP/KAR2, HSP70 superfamily [Posttranslational modification, protein turnover, chaperones].
TSEDTS1017D07.b	EX150474	38875	2e-11	63	KOG3671, KOG3671, KOG3671, Actin regulatory protein (Wiskott-Aldrich syndrome protein) [Signal transduction mechanisms, Cytoskeleton].
TSEDTS1017E01.b	EX150427	35263	1e-14	73	KOG0040, KOG0040, KOG0040, Ca2+-binding actin-bundling protein (spectrin), alpha chain (EF-Hand protein superfamily) [Cytoskeleton].
TSEDTS1017E05.b	EX150694	38722	1e-07	50	KOG3513, KOG3513, KOG3513, Neural cell adhesion molecule L1 [Signal transduction mechanisms].
TSEDTS1017H01.b	EX150429	35263	3e-16	79	KOG0040, KOG0040, KOG0040, Ca2+-binding actin-bundling protein (spectrin), alpha chain (EF-Hand protein superfamily) [Cytoskeleton].
TSEDTS1018A02.b	EX150430	37831	3e-61	228	KOG2620, KOG2620, KOG2620, Prohibitins and stomatins of the PID superfamily [Energy production and conversion].
TSEDTS1018C02.b	EX150438	35383	1e-39	156	KOG0161, KOG0161, KOG0161, Myosin class II heavy chain [Cytoskeleton].
TSEDTS1018D10.b	EX150711	35823	7e-10	57	KOG0603, KOG0603, KOG0603, Ribosomal protein S6 kinase [Signal transduction mechanisms].
TSEDTS1018F11.b	EX150705	35433	3e-32	131	KOG0212, KOG0212, KOG0212, Uncharacterized conserved protein [Function unknown].
TSEDTS1018G02.b	EX150431	35481	1e-09	57	KOG0260, KOG0260, KOG0260, RNA polymerase II, large subunit [Transcription].
TSEDTS1019B12.b	EX150717	36221	9e-09	54	KOG1003, KOG1003, KOG1003, Actin filament-coating protein tropomyosin [Cytoskeleton].
TSEDTS1021H10.b	EX150807	35389	7e-14	70	KOG0168, KOG0168, KOG0168, Putative ubiquitin fusion degradation protein [Posttranslational modification, protein turnover, chaperones].
TSEDTS1022D06.b	EX150843	36592	3e-10	59	KOG1378, KOG1378, KOG1378, Purple acid phosphatase [Carbohydrate transport and metabolism].
TSEDTS1022D11.b	EX150837	35242	3e-13	67	KOG0019, KOG0019, KOG0019, Molecular chaperone (HSP90 family) [Posttranslational modification, protein turnover, chaperones].
TSEDTS1023E08.b	EX150859	35664	2e-18	86	KOG0443, KOG0443, KOG0443, Actin regulatory proteins (gelsolin/villin family) [Cytoskeleton].
TSEDTS1023G04.b	EX150455	39924	1e-06	45	KOG4726, KOG4726, KOG4726, Ultrahigh sulfur keratin-associated protein [Extracellular structures].
TSEDTS1024A09.b	EX150890	36440	1e-16	79	KOG1226, KOG1226, KOG1226, Integrin beta subunit (N-terminal portion of extracellular region) [Signal transduction mechanisms, Extracellular structures].
TSEDTS1024B04.b	EX150864	37135	5e-06	44	KOG1924, KOG1924, KOG1924, RhoA GTPase effector DIA/Diaphanous [Signal transduction mechanisms, Cytoskeleton].
TSEDTS1024C06.b	EX150492	39422	2e-06	47	KOG4221, KOG4221, KOG4221, Receptor mediating netrin-dependent axon guidance [Signal transduction mechanisms].
TSEDTS1024C09.b	EX150893	36577	4e-06	44	KOG1363, KOG1363, KOG1363, Predicted regulator of the ubiquitin pathway (contains UAS and UBX domains) [Signal transduction mechanisms].
TSEDTS1024D01.b	EX150874	35737	6e-20	91	KOG0517, KOG0517, KOG0517, Beta-spectrin [Cytoskeleton].
TSEDTS1024E02.b	EX150891	38722	5e-08	50	KOG3513, KOG3513, KOG3513, Neural cell adhesion molecule L1 [Signal transduction mechanisms].
TSEDTS1024E06.b	EX150880	37773	1e-21	96	KOG2562, KOG2562, KOG2562, Protein phosphatase 2 regulatory subunit [RNA processing and modification].
TSEDTS1024E12.b	EX150900	39899	1e-08	53	KOG4701, KOG4701, KOG4701, Chitinase [Cell wall/membrane/envelope biogenesis].
TSEDTS1024G06.b	EX150875	35552	3e-31	128	KOG0331, KOG0331, KOG0331, ATP-dependent RNA helicase [RNA processing and modification].
TSEDTS1024G12.b	EX150879	36015	1e-23	102	KOG0796, KOG0796, KOG0796, Spliceosome subunit [RNA processing and modification].
TSEDTS1024H04.b	EX150867	36053	3e-07	47	KOG0835, KOG0835, KOG0835, Cyclin L [General function prediction only].
TSEDTS1024H05.b	EX150887	35895	3e-21	94	KOG0676, KOG0676, KOG0676, Actin and related proteins [Cytoskeleton].
TSEDTS1024H11.b	EX150872	38798	1e-15	75	KOG3591, KOG3591, KOG3591, Alpha crystallins [Posttranslational modification, protein turnover, chaperones].
TSEDTS1025C06.b	EX150905	36869	4e-12	65	KOG1656, KOG1656, KOG1656, Protein involved in glucose derepression and pre-vacuolar endosome protein sorting [Intracellular trafficking, secretion, and vesicular transport].
TSEDTS1026C08.b	EX150487	36587	2e-09	56	KOG1373, KOG1373, KOG1373, Transport protein Sec61, alpha subunit [Intracellular trafficking, secretion, and vesicular transport, Posttranslational modification, protein turnover, chaperones].
TSEDTS1026D08.b	EX150962	35620	5e-25	106	KOG0399, KOG0399, KOG0399, Glutamate synthase [Amino acid transport and metabolism].
TSEDTS1028A05.b	EX150987	38621	7e-23	100	KOG3411, KOG3411, KOG3411, 40S ribosomal protein S19 [Translation, ribosomal structure and biogenesis].
TSEDTS1028A06.b	EX150981	35497	4e-33	134	KOG0276, KOG0276, KOG0276, Vesicle coat complex COPI, beta' subunit [Intracellular trafficking, secretion, and vesicular transport].
TSEDTS1028C02.b	EX150975	36590	6e-29	119	KOG1376, KOG1376, KOG1376, Alpha tubulin [Cytoskeleton].
TSEDTS1028C06.b	EX150994	39379	7e-11	61	KOG4177, KOG4177, KOG4177, Ankyrin [Cell wall/membrane/envelope biogenesis].
TSEDTS1028D02.b	EX150986	35383	4e-19	88	KOG0161, KOG0161, KOG0161, Myosin class II heavy chain [Cytoskeleton].
TSEDTS1028D04.b	EX150982	35481	8e-10	57	KOG0260, KOG0260, KOG0260, RNA polymerase II, large subunit [Transcription].
TSEDTS1028E03.b	EX151006	38953	1e-43	167	KOG3749, KOG3749, KOG3749, Phosphoenolpyruvate carboxykinase [Energy production and conversion].
TSEDTS1028E05.b	EX151003	39924	1e-08	52	KOG4726, KOG4726, KOG4726, Ultrahigh sulfur keratin-associated protein [Extracellular structures].
TSEDTS1028F02.b	EX151000	38762	9e-26	110	KOG3554, KOG3554, KOG3554, Histone deacetylase complex, MTA1 component [Chromatin structure and dynamics].
TSEDTS1028G06.b	EX150991	39490	2e-12	65	KOG4289, KOG4289, KOG4289, Cadherin EGF LAG seven-pass G-type receptor [Signal transduction mechanisms].
TSEDTS1028H04.b	EX150989	35834	9e-25	106	KOG0614, KOG0614, KOG0614, cGMP-dependent protein kinase [Signal transduction mechanisms].
TSEDTS1028H11.b	EX151005	39408	1e-06	45	KOG4207, KOG4207, KOG4207, Predicted splicing factor, SR protein superfamily [RNA processing and modification].
TSEDTS1031D01.b	EX151014	38737	2e-28	119	KOG3529, KOG3529, KOG3529, Radixin, moesin and related proteins of the ERM family [General function prediction only].
TSEDTS1031E02.b	EX151024	36960	8e-46	175	KOG1749, KOG1749, KOG1749, 40S ribosomal protein S23 [Translation, ribosomal structure and biogenesis].
TSEDTS1031G02.b	EX151020	37096	5e-83	300	KOG1885, KOG1885, KOG1885, Lysyl-tRNA synthetase (class II) [Translation, ribosomal structure and biogenesis].
TSEDTS1031H02.b	EX151019	37135	1e-08	54	KOG1924, KOG1924, KOG1924, RhoA GTPase effector DIA/Diaphanous [Signal transduction mechanisms, Cytoskeleton].
TSEDTS1032A05.b	EX151027	38875	3e-48	184	KOG3671, KOG3671, KOG3671, Actin regulatory protein (Wiskott-Aldrich syndrome protein) [Signal transduction mechanisms, Cytoskeleton].
TSEDTS1032B06.b	EX151027	37135	5e-36	143	KOG1924, KOG1924, KOG1924, RhoA GTPase effector DIA/Diaphanous [Signal transduction mechanisms, Cytoskeleton].
TSEDTS1032D05.b	EX151030	37135	1e-17	82	KOG1924, KOG1924, KOG1924, RhoA GTPase effector DIA/Diaphanous [Signal transduction mechanisms, Cytoskeleton].
TSEDTS1032E05.b	EX151030	38875	3e-42	164	KOG3671, KOG3671, KOG3671, Actin regulatory protein (Wiskott-Aldrich syndrome protein) [Signal transduction mechanisms, Cytoskeleton].
TSEDTS1032F05.b	EX151029	37135	9e-33	132	KOG1924, KOG1924, KOG1924, RhoA GTPase effector DIA/Diaphanous [Signal transduction mechanisms, Cytoskeleton].
TSEDTS1032H06.b	EX151026	38875	1e-46	179	KOG3671, KOG3671, KOG3671, Actin regulatory protein (Wiskott-Aldrich syndrome protein) [Signal transduction mechanisms, Cytoskeleton].
TSEDTS1033A02.b	EX151035	37135	2e-29	121	KOG1924, KOG1924, KOG1924, RhoA GTPase effector DIA/Diaphanous [Signal transduction mechanisms, Cytoskeleton].
TSEDTS1033F01.b	EX151034	37135	1e-27	115	KOG1924, KOG1924, KOG1924, RhoA GTPase effector DIA/Diaphanous [Signal transduction mechanisms, Cytoskeleton].
TSEDTS1033G01.b	EX151032	38875	8e-45	173	KOG3671, KOG3671, KOG3671, Actin regulatory protein (Wiskott-Aldrich syndrome protein) [Signal transduction mechanisms, Cytoskeleton].
TSEDTS1033G02.b	EX151031	38875	1e-47	183	KOG3671, KOG3671, KOG3671, Actin regulatory protein (Wiskott-Aldrich syndrome protein) [Signal transduction mechanisms, Cytoskeleton].
TSEDTS1033H02.b	EX151033	38875	1e-46	179	KOG3671, KOG3671, KOG3671, Actin regulatory protein (Wiskott-Aldrich syndrome protein) [Signal transduction mechanisms, Cytoskeleton].
TSEDTS1034A04.b	EX151040	38875	1e-41	163	KOG3671, KOG3671, KOG3671, Actin regulatory protein (Wiskott-Aldrich syndrome protein) [Signal transduction mechanisms, Cytoskeleton].
TSEDTS1034C03.b	EX151036	37135	2e-33	134	KOG1924, KOG1924, KOG1924, RhoA GTPase effector DIA/Diaphanous [Signal transduction mechanisms, Cytoskeleton].
TSEDTS1034E03.b	EX151039	38875	2e-49	188	KOG3671, KOG3671, KOG3671, Actin regulatory protein (Wiskott-Aldrich syndrome protein) [Signal transduction mechanisms, Cytoskeleton].
TSEDTS1034E04.b	EX151041	37135	3e-20	91	KOG1924, KOG1924, KOG1924, RhoA GTPase effector DIA/Diaphanous [Signal transduction mechanisms, Cytoskeleton].
TSEDTS1034G04.b	EX151038	38875	2e-53	202	KOG3671, KOG3671, KOG3671, Actin regulatory protein (Wiskott-Aldrich syndrome protein) [Signal transduction mechanisms, Cytoskeleton].
TSEDTS1034H04.b	EX151037	38875	2e-41	161	KOG3671, KOG3671, KOG3671, Actin regulatory protein (Wiskott-Aldrich syndrome protein) [Signal transduction mechanisms, Cytoskeleton].
TSEDTS1039D01.b	EX151048	38737	5e-18	85	KOG3529, KOG3529, KOG3529, Radixin, moesin and related proteins of the ERM family [General function prediction only].
TSEDTS1039E02.b	EX151049	36960	7e-49	186	KOG1749, KOG1749, KOG1749, 40S ribosomal protein S23 [Translation, ribosomal structure and biogenesis].
TSEDTS1039G02.b	EX151043	37096	8e-32	129	KOG1885, KOG1885, KOG1885, Lysyl-tRNA synthetase (class II) [Translation, ribosomal structure and biogenesis].
TSEDTS1040D12.b	EX151061	37948	1e-33	136	KOG2737, KOG2737, KOG2737, Putative metallopeptidase [General function prediction only].
TSEDTS1040E11.b	EX151060	35583	1e-12	66	KOG0362, KOG0362, KOG0362, Chaperonin complex component, TCP-1 theta subunit (CCT8) [Posttranslational modification, protein turnover, chaperones].
TSEDTS1040F11.b	EX151056	36963	8e-11	60	KOG1752, KOG1752, KOG1752, Glutaredoxin and related proteins [Posttranslational modification, protein turnover, chaperones].
TSEDTS1042B11.b	EX150497	38798	9e-12	64	KOG3591, KOG3591, KOG3591, Alpha crystallins [Posttranslational modification, protein turnover, chaperones].
TSEDTS1043C10.b	EX151080	39967	1e-07	50	KOG4770, KOG4770, KOG4770, NADH dehydrogenase subunit 1 [Energy production and conversion].
TSEDTS1043G09.b	EX151078	35964	7e-45	174	KOG0745, KOG0745, KOG0745, Putative ATP-dependent Clp-type protease (AAA+ ATPase superfamily) [Posttranslational modification, protein turnover, chaperones].
TSEDTS1044A07.b	EX151082	38798	7e-11	62	KOG3591, KOG3591, KOG3591, Alpha crystallins [Posttranslational modification, protein turnover, chaperones].
TSEDTS1044C08.b	EX150499	35653	1e-24	105	KOG0432, KOG0432, KOG0432, Valyl-tRNA synthetase [Translation, ribosomal structure and biogenesis].
TSEDTS1044G07.b	EX151085	35235	3e-18	86	KOG0011, KOG0011, KOG0011, Nucleotide excision repair factor NEF2, RAD23 component [Replication, recombination and repair].
TSEDTS1045E11.b	EX151086	38875	6e-39	153	KOG3671, KOG3671, KOG3671, Actin regulatory protein (Wiskott-Aldrich syndrome protein) [Signal transduction mechanisms, Cytoskeleton].
TSEDTS1048A05.b	EX150500	36195	1e-23	104	KOG0977, KOG0977, KOG0977, Nuclear envelope protein lamin, intermediate filament superfamily [Cell cycle control, cell division, chromosome partitioning, Nuclear structure].
TSEDTS1048B06.b	EX151091	38875	5e-06	46	KOG3671, KOG3671, KOG3671, Actin regulatory protein (Wiskott-Aldrich syndrome protein) [Signal transduction mechanisms, Cytoskeleton].
TSEDTS1048F06.b	EX151093	35481	3e-06	45	KOG0260, KOG0260, KOG0260, RNA polymerase II, large subunit [Transcription].
TSEDTS1048H05.b	EX151089	38414	6e-13	68	KOG3204, KOG3204, KOG3204, 60S ribosomal protein L13a [Translation, ribosomal structure and biogenesis].
TSEDTS1049H03.b	EX151096	36955	1e-42	166	KOG1744, KOG1744, KOG1744, Histone H2B [Chromatin structure and dynamics].
TSEDTS1050H01.b	EX151098	35690	8e-30	122	KOG0469, KOG0469, KOG0469, Elongation factor 2 [Translation, ribosomal structure and biogenesis].
TSEDTS1051A10.b	EX151113	36755	5e-19	87	KOG1542, KOG1542, KOG1542, Cysteine proteinase Cathepsin F [Posttranslational modification, protein turnover, chaperones].
TSEDTS1051C12.b	EX151104	35504	9e-12	64	KOG0283, KOG0283, KOG0283, WD40 repeat-containing protein [Function unknown].
TOTAL
