# Supplementary material for: Transcriptome analysis of Taenia solium cysticerci using Open Reading Frame ESTs (ORESTES)
Source: Parasit Vectors. 2009 Jul 31;2:35. doi: 10.1186/1756-3305-2-35 (PMC2731055; doi:10.1186/1756-3305-2-35)
Supplement: Additional file 10 — Table S10. List of Taenia solium EST with similarity to the parasite genome project sequences. [file 1756-3305-2-35-S10.xls]

## Sheet: Hit queries tblastx T. solium
Additional File 10 - Table 10
LIST OF Taenia solium EST PRESENTING WITH SIMILARITY TO THE PARASITE GENOME PROJECT SEQUENCES
Cluster name	Hit with (GenBank accession):	E-value	Score	Description	Cluster name	HIT WITH:
						Larva	Adult	L+A
TSEDTS1000A02.b	EL749812	7e-31	131	AD0002176 Taenia solium UNAM-cd1_adult Taenia solium cDNA, mRNA sequence	TSEDTS1000A02.b			1
	EL749183	7e-31	131	LV0354042 Taenia solium UNAM-cd2_larva Taenia solium cDNA, mRNA sequence	TSEDTS1000A10.b			1
	EL749064	7e-31	131	LV0352019 Taenia solium UNAM-cd2_larva Taenia solium cDNA, mRNA sequence	TSEDTS1000B10.b	1
	EL749049	7e-31	131	LV0352004 Taenia solium UNAM-cd2_larva Taenia solium cDNA, mRNA sequence	TSEDTS1000B12.b			1
	EL748812	7e-31	131	LV0346002 Taenia solium UNAM-cd2_larva Taenia solium cDNA, mRNA sequence	TSEDTS1000C06.b			1
	EL748652	7e-31	131	LV0343037 Taenia solium UNAM-cd2_larva Taenia solium cDNA, mRNA sequence	TSEDTS1000D07.b			1
	EL741653	7e-31	131	LV0229064 Taenia solium UNAM-cd2_larva Taenia solium cDNA, mRNA sequence	TSEDTS1000E05.b	1
	EL740490	7e-31	131	LV0210014 Taenia solium UNAM-cd2_larva Taenia solium cDNA, mRNA sequence	TSEDTS1000G06.b			1
	EL757789	2e-22	103	AD0095064 Taenia solium UNAM-cd1_adult Taenia solium cDNA, mRNA sequence	TSEDTS1000G08.b			1
	EL749243	3e-16	59	LV0356021 Taenia solium UNAM-cd2_larva Taenia solium cDNA, mRNA sequence	TSEDTS1000H04.b		1
TSEDTS1000A10.b	EL747203	1e-118	422	LV0319062 Taenia solium UNAM-cd2_larva Taenia solium cDNA, mRNA sequence	TSEDTS1001C05.b	1
	EL751197	1e-105	377	AD0008208 Taenia solium UNAM-cd1_adult Taenia solium cDNA, mRNA sequence	TSEDTS1001F09.b			1
	EL743771	1e-105	377	LV0262012 Taenia solium UNAM-cd2_larva Taenia solium cDNA, mRNA sequence	TSEDTS1001H04.b			1
	EL761068	2e-71	266	AD0156008 Taenia solium UNAM-cd1_adult Taenia solium cDNA, mRNA sequence	TSEDTS1001H09.b			1
TSEDTS1000B10.b	EL746640	9e-85	309	LV0312001 Taenia solium UNAM-cd2_larva Taenia solium cDNA, mRNA sequence	TSEDTS1001H12.b			1
	EL746562	9e-85	309	LV0310059 Taenia solium UNAM-cd2_larva Taenia solium cDNA, mRNA sequence	TSEDTS1003A02.b		1
	EL745728	9e-85	309	LV0296018 Taenia solium UNAM-cd2_larva Taenia solium cDNA, mRNA sequence	TSEDTS1003B04.b	1
	EL745037	9e-85	309	LV0285009 Taenia solium UNAM-cd2_larva Taenia solium cDNA, mRNA sequence	TSEDTS1003C04.b	1
	EL743304	9e-85	309	LV0255018 Taenia solium UNAM-cd2_larva Taenia solium cDNA, mRNA sequence	TSEDTS1003C07.b			1
	EL742469	9e-85	309	LV0242033 Taenia solium UNAM-cd2_larva Taenia solium cDNA, mRNA sequence	TSEDTS1003D09.b			1
	EL742264	9e-85	309	LV0239016 Taenia solium UNAM-cd2_larva Taenia solium cDNA, mRNA sequence	TSEDTS1003D10.b			1
	EL741690	9e-85	309	LV0230037 Taenia solium UNAM-cd2_larva Taenia solium cDNA, mRNA sequence	TSEDTS1003D11.b	1
	EL741025	9e-85	309	LV0219075 Taenia solium UNAM-cd2_larva Taenia solium cDNA, mRNA sequence	TSEDTS1003F02.b			1
	EL740634	9e-85	309	LV0213016 Taenia solium UNAM-cd2_larva Taenia solium cDNA, mRNA sequence	TSEDTS1003H08.b			1
TSEDTS1000B12.b	EL762552	3e-92	335	AD0189009 Taenia solium UNAM-cd1_adult Taenia solium cDNA, mRNA sequence	TSEDTS1003H09.b	1
	EL763371	5e-14	74	AD0203016 Taenia solium UNAM-cd1_adult Taenia solium cDNA, mRNA sequence	TSEDTS1004A08.b	1
	EL756549	5e-14	74	AD0030081 Taenia solium UNAM-cd1_adult Taenia solium cDNA, mRNA sequence	TSEDTS1004H08.b	1
	EL762675	2e-13	72	AD0191036 Taenia solium UNAM-cd1_adult Taenia solium cDNA, mRNA sequence	TSEDTS1006A07.b			1
	EL745866	9e-08	53	LV0298023 Taenia solium UNAM-cd2_larva Taenia solium cDNA, mRNA sequence	TSEDTS1006B07.b			1
TSEDTS1000C06.b	EL749812	2e-40	163	AD0002176 Taenia solium UNAM-cd1_adult Taenia solium cDNA, mRNA sequence	TSEDTS1007B08.b			1
	EL749183	2e-40	163	LV0354042 Taenia solium UNAM-cd2_larva Taenia solium cDNA, mRNA sequence	TSEDTS1007C10.b		1
	EL749049	2e-40	163	LV0352004 Taenia solium UNAM-cd2_larva Taenia solium cDNA, mRNA sequence	TSEDTS1007E12.b			1
	EL748812	2e-40	163	LV0346002 Taenia solium UNAM-cd2_larva Taenia solium cDNA, mRNA sequence	TSEDTS1008A04.b			1
	EL748652	2e-40	163	LV0343037 Taenia solium UNAM-cd2_larva Taenia solium cDNA, mRNA sequence	TSEDTS1008B08.b	1
	EL741653	2e-40	163	LV0229064 Taenia solium UNAM-cd2_larva Taenia solium cDNA, mRNA sequence	TSEDTS1008B09.b	1
	EL740490	2e-40	163	LV0210014 Taenia solium UNAM-cd2_larva Taenia solium cDNA, mRNA sequence	TSEDTS1008C06.b			1
	EL757789	4e-32	135	AD0095064 Taenia solium UNAM-cd1_adult Taenia solium cDNA, mRNA sequence	TSEDTS1008C12.b		1
	EL749064	2e-31	133	LV0352019 Taenia solium UNAM-cd2_larva Taenia solium cDNA, mRNA sequence	TSEDTS1008E02.b		1
	EL749243	2e-12	70	LV0356021 Taenia solium UNAM-cd2_larva Taenia solium cDNA, mRNA sequence	TSEDTS1008E03.b			1
TSEDTS1000D07.b	EL762868	1e-143	505	AD0194039 Taenia solium UNAM-cd1_adult Taenia solium cDNA, mRNA sequence	TSEDTS1008E07.b		1
	EL762808	1e-143	505	AD0193055 Taenia solium UNAM-cd1_adult Taenia solium cDNA, mRNA sequence	TSEDTS1008E09.b	1
	EL760688	1e-143	505	AD0147020 Taenia solium UNAM-cd1_adult Taenia solium cDNA, mRNA sequence	TSEDTS1008E12.b	1
	EL756396	1e-143	505	AD0029191 Taenia solium UNAM-cd1_adult Taenia solium cDNA, mRNA sequence	TSEDTS1008F05.b			1
	EL755861	1e-143	505	AD0027157 Taenia solium UNAM-cd1_adult Taenia solium cDNA, mRNA sequence	TSEDTS1008F08.b			1
	EL747658	1e-143	505	LV0327001 Taenia solium UNAM-cd2_larva Taenia solium cDNA, mRNA sequence	TSEDTS1008F09.b	1
	EL741400	1e-143	505	LV0226019 Taenia solium UNAM-cd2_larva Taenia solium cDNA, mRNA sequence	TSEDTS1008G06.b	1
	EL761285	1e-142	502	AD0161002 Taenia solium UNAM-cd1_adult Taenia solium cDNA, mRNA sequence	TSEDTS1008G12.b			1
	EL752393	1e-136	482	AD0013160 Taenia solium UNAM-cd1_adult Taenia solium cDNA, mRNA sequence	TSEDTS1008H10.b			1
	EL752156	1e-136	482	AD0012184 Taenia solium UNAM-cd1_adult Taenia solium cDNA, mRNA sequence	TSEDTS1009D09.b	1
TSEDTS1000E05.b	EL748526	7e-13	72	LV0341042 Taenia solium UNAM-cd2_larva Taenia solium cDNA, mRNA sequence	TSEDTS1009E01.b	1
TSEDTS1000G06.b	EL749318	1e-131	466	LV0358029 Taenia solium UNAM-cd2_larva Taenia solium cDNA, mRNA sequence	TSEDTS1009F01.b			1
	EL743529	1e-131	466	LV0258069 Taenia solium UNAM-cd2_larva Taenia solium cDNA, mRNA sequence	TSEDTS1009G01.b			1
	EL758015	6e-90	327	AD0099027 Taenia solium UNAM-cd1_adult Taenia solium cDNA, mRNA sequence	TSEDTS1009H01.b	1
TSEDTS1000G08.b	EL749243	7e-62	234	LV0356021 Taenia solium UNAM-cd2_larva Taenia solium cDNA, mRNA sequence	TSEDTS1010F02.b	1
	EL749049	7e-62	234	LV0352004 Taenia solium UNAM-cd2_larva Taenia solium cDNA, mRNA sequence	TSEDTS1011A01.b			1
	EL748812	7e-62	234	LV0346002 Taenia solium UNAM-cd2_larva Taenia solium cDNA, mRNA sequence	TSEDTS1011A11.b			1
	EL748652	7e-62	234	LV0343037 Taenia solium UNAM-cd2_larva Taenia solium cDNA, mRNA sequence	TSEDTS1011D04.b			1
	EL740490	7e-62	234	LV0210014 Taenia solium UNAM-cd2_larva Taenia solium cDNA, mRNA sequence	TSEDTS1011E02.b			1
	EL749183	2e-46	182	LV0354042 Taenia solium UNAM-cd2_larva Taenia solium cDNA, mRNA sequence	TSEDTS1011E05.b			1
	EL749812	7e-31	131	AD0002176 Taenia solium UNAM-cd1_adult Taenia solium cDNA, mRNA sequence	TSEDTS1011H01.b			1
	EL749064	7e-31	131	LV0352019 Taenia solium UNAM-cd2_larva Taenia solium cDNA, mRNA sequence	TSEDTS1012B01.b			1
	EL741653	7e-31	131	LV0229064 Taenia solium UNAM-cd2_larva Taenia solium cDNA, mRNA sequence	TSEDTS1015B04.b	1
	EL748506	2e-28	123	LV0341022 Taenia solium UNAM-cd2_larva Taenia solium cDNA, mRNA sequence	TSEDTS1015G02.b			1
	EL757789	4e-30	81	AD0095064 Taenia solium UNAM-cd1_adult Taenia solium cDNA, mRNA sequence	TSEDTS1016B12.b	1
TSEDTS1000H04.b	EL750686	2e-62	236	AD0006125 Taenia solium UNAM-cd1_adult Taenia solium cDNA, mRNA sequence	TSEDTS1016G02.b			1
	EL758038	2e-49	192	AD0099050 Taenia solium UNAM-cd1_adult Taenia solium cDNA, mRNA sequence	TSEDTS1016G12.b			1
TSEDTS1001C05.b	EL746846	1e-133	470	LV0314059 Taenia solium UNAM-cd2_larva Taenia solium cDNA, mRNA sequence	TSEDTS1017D03.b			1
	EL741909	1e-133	470	LV0233042 Taenia solium UNAM-cd2_larva Taenia solium cDNA, mRNA sequence	TSEDTS1017E01.b	1
	EL746261	1e-109	392	LV0306012 Taenia solium UNAM-cd2_larva Taenia solium cDNA, mRNA sequence	TSEDTS1017H01.b	1
	EL740299	3e-30	129	LV0206031 Taenia solium UNAM-cd2_larva Taenia solium cDNA, mRNA sequence	TSEDTS1018A02.b		1
TSEDTS1001F09.b	EL748775	4e-77	285	LV0345027 Taenia solium UNAM-cd2_larva Taenia solium cDNA, mRNA sequence	TSEDTS1018C02.b		1
	EL748443	6e-73	272	LV0340017 Taenia solium UNAM-cd2_larva Taenia solium cDNA, mRNA sequence	TSEDTS1018D10.b	1
	EL761907	2e-60	230	AD0173028 Taenia solium UNAM-cd1_adult Taenia solium cDNA, mRNA sequence	TSEDTS1019E10.b			1
	EL761774	2e-60	230	AD0170045 Taenia solium UNAM-cd1_adult Taenia solium cDNA, mRNA sequence	TSEDTS1019G08.b		1
	EL758179	2e-60	230	AD0101059 Taenia solium UNAM-cd1_adult Taenia solium cDNA, mRNA sequence	TSEDTS1019G11.b	1
	EL745894	3e-53	206	LV0298051 Taenia solium UNAM-cd2_larva Taenia solium cDNA, mRNA sequence	TSEDTS1022D11.b			1
	EL762054	1e-36	151	AD0177025 Taenia solium UNAM-cd1_adult Taenia solium cDNA, mRNA sequence	TSEDTS1022E06.b			1
	EL759136	3e-34	143	AD0117039 Taenia solium UNAM-cd1_adult Taenia solium cDNA, mRNA sequence	TSEDTS1023C03.b			1
	EL760225	2e-08	58	AD0138003 Taenia solium UNAM-cd1_adult Taenia solium cDNA, mRNA sequence	TSEDTS1023C04.b			1
	EL756945	2e-08	58	AD0031218 Taenia solium UNAM-cd1_adult Taenia solium cDNA, mRNA sequence	TSEDTS1023E08.b			1
TSEDTS1001H04.b	EL746287	0	749	LV0307001 Taenia solium UNAM-cd2_larva Taenia solium cDNA, mRNA sequence	TSEDTS1023G01.b	1
	EL745611	0	749	LV0294026 Taenia solium UNAM-cd2_larva Taenia solium cDNA, mRNA sequence	TSEDTS1024A04.b			1
	EL740984	0	749	LV0219034 Taenia solium UNAM-cd2_larva Taenia solium cDNA, mRNA sequence	TSEDTS1024A09.b		1
	EL751385	0	741	AD0009123 Taenia solium UNAM-cd1_adult Taenia solium cDNA, mRNA sequence	TSEDTS1024E12.b			1
	EL748529	0	741	LV0341045 Taenia solium UNAM-cd2_larva Taenia solium cDNA, mRNA sequence	TSEDTS1024F06.b	1
	EL752868	0	739	AD0015127 Taenia solium UNAM-cd1_adult Taenia solium cDNA, mRNA sequence	TSEDTS1024F10.b	1
	EL753398	0	733	AD0017156 Taenia solium UNAM-cd1_adult Taenia solium cDNA, mRNA sequence	TSEDTS1024G04.b	1
	EL752363	0	733	AD0013130 Taenia solium UNAM-cd1_adult Taenia solium cDNA, mRNA sequence	TSEDTS1024G06.b			1
	EL750856	0	733	AD0007092 Taenia solium UNAM-cd1_adult Taenia solium cDNA, mRNA sequence	TSEDTS1024G12.b	1
	EL750072	0	733	AD0003214 Taenia solium UNAM-cd1_adult Taenia solium cDNA, mRNA sequence	TSEDTS1024H05.b			1
	EL761249	2e-88	320	AD0159046 Taenia solium UNAM-cd1_adult Taenia solium cDNA, mRNA sequence	TSEDTS1024H11.b			1
TSEDTS1001H09.b	EL763309	5e-16	80	AD0202009 Taenia solium UNAM-cd1_adult Taenia solium cDNA, mRNA sequence	TSEDTS1024H12.b			1
	EL751376	5e-16	80	AD0009114 Taenia solium UNAM-cd1_adult Taenia solium cDNA, mRNA sequence	TSEDTS1025C06.b		1
	EL751121	5e-16	80	AD0008132 Taenia solium UNAM-cd1_adult Taenia solium cDNA, mRNA sequence	TSEDTS1028A05.b			1
	EL749562	5e-16	80	AD0001185 Taenia solium UNAM-cd1_adult Taenia solium cDNA, mRNA sequence	TSEDTS1028B09.b			1
	EL748741	5e-16	80	LV0344064 Taenia solium UNAM-cd2_larva Taenia solium cDNA, mRNA sequence	TSEDTS1028B11.b	1
	EL744360	5e-16	80	LV0271042 Taenia solium UNAM-cd2_larva Taenia solium cDNA, mRNA sequence	TSEDTS1028C02.b			1
	EL744195	5e-16	80	LV0269006 Taenia solium UNAM-cd2_larva Taenia solium cDNA, mRNA sequence	TSEDTS1028D02.b	1
	EL742231	5e-16	80	LV0238050 Taenia solium UNAM-cd2_larva Taenia solium cDNA, mRNA sequence	TSEDTS1028D12.b			1
	EL742187	5e-16	80	LV0238006 Taenia solium UNAM-cd2_larva Taenia solium cDNA, mRNA sequence	TSEDTS1028E03.b			1
	EL761370	3e-15	77	AD0162031 Taenia solium UNAM-cd1_adult Taenia solium cDNA, mRNA sequence	TSEDTS1028F12.b			1
TSEDTS1001H12.b	EL745376	0	823	LV0290031 Taenia solium UNAM-cd2_larva Taenia solium cDNA, mRNA sequence	TSEDTS1028G09.b	1
	EL744008	0	819	LV0266008 Taenia solium UNAM-cd2_larva Taenia solium cDNA, mRNA sequence	TSEDTS1031D01.b	1
	EL740975	0	785	LV0219025 Taenia solium UNAM-cd2_larva Taenia solium cDNA, mRNA sequence	TSEDTS1031E02.b			1
	EL749310	0	694	LV0358021 Taenia solium UNAM-cd2_larva Taenia solium cDNA, mRNA sequence	TSEDTS1031G02.b	1
	EL748469	0	678	LV0340043 Taenia solium UNAM-cd2_larva Taenia solium cDNA, mRNA sequence	TSEDTS1039D01.b	1
	EL740398	1e-178	620	LV0208018 Taenia solium UNAM-cd2_larva Taenia solium cDNA, mRNA sequence	TSEDTS1039E02.b			1
	EL744605	1e-163	571	LV0276023 Taenia solium UNAM-cd2_larva Taenia solium cDNA, mRNA sequence	TSEDTS1039G02.b	1
	EL761307	1e-141	500	AD0161024 Taenia solium UNAM-cd1_adult Taenia solium cDNA, mRNA sequence	TSEDTS1040B12.b			1
	EL761935	1e-128	456	AD0174014 Taenia solium UNAM-cd1_adult Taenia solium cDNA, mRNA sequence	TSEDTS1042B11.b			1
	EL744968	1e-120	430	LV0283033 Taenia solium UNAM-cd2_larva Taenia solium cDNA, mRNA sequence	TSEDTS1043H10.b			1
	EL746262	1e-66	251	LV0306013 Taenia solium UNAM-cd2_larva Taenia solium cDNA, mRNA sequence	TSEDTS1044A07.b			1
	EL744338	2e-50	196	LV0271020 Taenia solium UNAM-cd2_larva Taenia solium cDNA, mRNA sequence	TSEDTS1048H05.b			1
TSEDTS1003A02.b	EL759976	2e-15	80	AD0133021 Taenia solium UNAM-cd1_adult Taenia solium cDNA, mRNA sequence	TSEDTS1049H03.b			1
	EL752456	4e-13	72	AD0013223 Taenia solium UNAM-cd1_adult Taenia solium cDNA, mRNA sequence	TSEDTS1050H01.b	1
	EL751826	4e-13	72	AD0011069 Taenia solium UNAM-cd1_adult Taenia solium cDNA, mRNA sequence	TSEDTS1051A10.b			1
	EL751589	4e-13	72	AD0010082 Taenia solium UNAM-cd1_adult Taenia solium cDNA, mRNA sequence	TSEDTS1051C02.b	1
	EL751497	4e-13	72	AD0009235 Taenia solium UNAM-cd1_adult Taenia solium cDNA, mRNA sequence		39	11	67
	EL751282	4e-13	72	AD0009020 Taenia solium UNAM-cd1_adult Taenia solium cDNA, mRNA sequence
	EL751253	4e-13	72	AD0008264 Taenia solium UNAM-cd1_adult Taenia solium cDNA, mRNA sequence
	EL750127	4e-13	72	AD0004042 Taenia solium UNAM-cd1_adult Taenia solium cDNA, mRNA sequence
	EL749588	4e-13	72	AD0001211 Taenia solium UNAM-cd1_adult Taenia solium cDNA, mRNA sequence
	EL749541	4e-13	72	AD0001164 Taenia solium UNAM-cd1_adult Taenia solium cDNA, mRNA sequence
	EL757560	4e-10	44	AD0035153 Taenia solium UNAM-cd1_adult Taenia solium cDNA, mRNA sequence
	EL758167	4e-10	42	AD0101047 Taenia solium UNAM-cd1_adult Taenia solium cDNA, mRNA sequence
	EL756378	4e-10	42	AD0029173 Taenia solium UNAM-cd1_adult Taenia solium cDNA, mRNA sequence
	EL755047	4e-10	42	AD0024064 Taenia solium UNAM-cd1_adult Taenia solium cDNA, mRNA sequence
	EL754250	4e-10	42	AD0021040 Taenia solium UNAM-cd1_adult Taenia solium cDNA, mRNA sequence
	EL754152	4e-10	42	AD0020197 Taenia solium UNAM-cd1_adult Taenia solium cDNA, mRNA sequence
TSEDTS1003B04.b	EL749243	1e-18	90	LV0356021 Taenia solium UNAM-cd2_larva Taenia solium cDNA, mRNA sequence
	EL749183	1e-18	90	LV0354042 Taenia solium UNAM-cd2_larva Taenia solium cDNA, mRNA sequence
	EL749049	4e-16	82	LV0352004 Taenia solium UNAM-cd2_larva Taenia solium cDNA, mRNA sequence
	EL748506	9e-14	74	LV0341022 Taenia solium UNAM-cd2_larva Taenia solium cDNA, mRNA sequence
	EL748812	5e-12	68	LV0346002 Taenia solium UNAM-cd2_larva Taenia solium cDNA, mRNA sequence
	EL740490	8e-08	54	LV0210014 Taenia solium UNAM-cd2_larva Taenia solium cDNA, mRNA sequence
TSEDTS1003C04.b	EL742596	3e-43	170	LV0244027 Taenia solium UNAM-cd2_larva Taenia solium cDNA, mRNA sequence
	EL742308	3e-43	170	LV0240003 Taenia solium UNAM-cd2_larva Taenia solium cDNA, mRNA sequence
	EL742268	3e-43	170	LV0239020 Taenia solium UNAM-cd2_larva Taenia solium cDNA, mRNA sequence
	EL742217	3e-43	170	LV0238036 Taenia solium UNAM-cd2_larva Taenia solium cDNA, mRNA sequence
	EL742182	3e-43	170	LV0238001 Taenia solium UNAM-cd2_larva Taenia solium cDNA, mRNA sequence
	EL741850	3e-43	170	LV0232055 Taenia solium UNAM-cd2_larva Taenia solium cDNA, mRNA sequence
	EL741681	3e-43	170	LV0230028 Taenia solium UNAM-cd2_larva Taenia solium cDNA, mRNA sequence
	EL741668	3e-43	170	LV0230015 Taenia solium UNAM-cd2_larva Taenia solium cDNA, mRNA sequence
	EL741461	3e-43	170	LV0227017 Taenia solium UNAM-cd2_larva Taenia solium cDNA, mRNA sequence
	EL740603	3e-43	170	LV0212039 Taenia solium UNAM-cd2_larva Taenia solium cDNA, mRNA sequence
	EL740852	2e-16	78	LV0217035 Taenia solium UNAM-cd2_larva Taenia solium cDNA, mRNA sequence
TSEDTS1003C07.b	EL752089	3e-60	228	AD0012117 Taenia solium UNAM-cd1_adult Taenia solium cDNA, mRNA sequence
	EL746562	7e-58	220	LV0310059 Taenia solium UNAM-cd2_larva Taenia solium cDNA, mRNA sequence
	EL745728	7e-58	220	LV0296018 Taenia solium UNAM-cd2_larva Taenia solium cDNA, mRNA sequence
	EL745037	7e-58	220	LV0285009 Taenia solium UNAM-cd2_larva Taenia solium cDNA, mRNA sequence
	EL743304	7e-58	220	LV0255018 Taenia solium UNAM-cd2_larva Taenia solium cDNA, mRNA sequence
	EL742469	7e-58	220	LV0242033 Taenia solium UNAM-cd2_larva Taenia solium cDNA, mRNA sequence
	EL742264	7e-58	220	LV0239016 Taenia solium UNAM-cd2_larva Taenia solium cDNA, mRNA sequence
	EL741690	7e-58	220	LV0230037 Taenia solium UNAM-cd2_larva Taenia solium cDNA, mRNA sequence
	EL741025	7e-58	220	LV0219075 Taenia solium UNAM-cd2_larva Taenia solium cDNA, mRNA sequence
	EL740634	7e-58	220	LV0213016 Taenia solium UNAM-cd2_larva Taenia solium cDNA, mRNA sequence
	EL760721	1e-21	66	AD0147053 Taenia solium UNAM-cd1_adult Taenia solium cDNA, mRNA sequence
	EL749197	1e-21	66	LV0355011 Taenia solium UNAM-cd2_larva Taenia solium cDNA, mRNA sequence
	EL749084	1e-21	66	LV0352039 Taenia solium UNAM-cd2_larva Taenia solium cDNA, mRNA sequence
	EL748625	1e-21	66	LV0343010 Taenia solium UNAM-cd2_larva Taenia solium cDNA, mRNA sequence
	EL748408	1e-21	66	LV0339046 Taenia solium UNAM-cd2_larva Taenia solium cDNA, mRNA sequence
	EL747286	1e-21	66	LV0321017 Taenia solium UNAM-cd2_larva Taenia solium cDNA, mRNA sequence
	EL746640	1e-21	66	LV0312001 Taenia solium UNAM-cd2_larva Taenia solium cDNA, mRNA sequence
TSEDTS1003D09.b	EL749173	9e-41	163	LV0354032 Taenia solium UNAM-cd2_larva Taenia solium cDNA, mRNA sequence
	EL749069	9e-41	163	LV0352024 Taenia solium UNAM-cd2_larva Taenia solium cDNA, mRNA sequence
	EL748268	9e-41	163	LV0336044 Taenia solium UNAM-cd2_larva Taenia solium cDNA, mRNA sequence
	EL748227	9e-41	163	LV0336003 Taenia solium UNAM-cd2_larva Taenia solium cDNA, mRNA sequence
	EL742012	9e-41	163	LV0235001 Taenia solium UNAM-cd2_larva Taenia solium cDNA, mRNA sequence
	EL757934	2e-16	82	AD0098019 Taenia solium UNAM-cd1_adult Taenia solium cDNA, mRNA sequence
TSEDTS1003D10.b	EL748649	1e-129	458	LV0343034 Taenia solium UNAM-cd2_larva Taenia solium cDNA, mRNA sequence
	EL759510	7e-06	45	AD0124024 Taenia solium UNAM-cd1_adult Taenia solium cDNA, mRNA sequence
TSEDTS1003D11.b	EL745158	1e-53	206	LV0287012 Taenia solium UNAM-cd2_larva Taenia solium cDNA, mRNA sequence
TSEDTS1003F02.b	EL748006	8e-63	236	LV0332028 Taenia solium UNAM-cd2_larva Taenia solium cDNA, mRNA sequence
	EL742509	8e-63	236	LV0243007 Taenia solium UNAM-cd2_larva Taenia solium cDNA, mRNA sequence
	EL749304	3e-62	234	LV0358015 Taenia solium UNAM-cd2_larva Taenia solium cDNA, mRNA sequence
	EL744872	3e-59	224	LV0281032 Taenia solium UNAM-cd2_larva Taenia solium cDNA, mRNA sequence
	EL761462	8e-57	216	AD0164018 Taenia solium UNAM-cd1_adult Taenia solium cDNA, mRNA sequence
	EL752835	1e-55	212	AD0015094 Taenia solium UNAM-cd1_adult Taenia solium cDNA, mRNA sequence
TSEDTS1003H08.b	EL748443	9e-13	70	LV0340017 Taenia solium UNAM-cd2_larva Taenia solium cDNA, mRNA sequence
	EL748775	2e-10	62	LV0345027 Taenia solium UNAM-cd2_larva Taenia solium cDNA, mRNA sequence
	EL761907	5e-08	54	AD0173028 Taenia solium UNAM-cd1_adult Taenia solium cDNA, mRNA sequence
	EL761774	5e-08	54	AD0170045 Taenia solium UNAM-cd1_adult Taenia solium cDNA, mRNA sequence
	EL758179	5e-08	54	AD0101059 Taenia solium UNAM-cd1_adult Taenia solium cDNA, mRNA sequence
	EL760225	2e-07	52	AD0138003 Taenia solium UNAM-cd1_adult Taenia solium cDNA, mRNA sequence
	EL756945	2e-07	52	AD0031218 Taenia solium UNAM-cd1_adult Taenia solium cDNA, mRNA sequence
TSEDTS1003H09.b	EL748526	3e-13	72	LV0341042 Taenia solium UNAM-cd2_larva Taenia solium cDNA, mRNA sequence
TSEDTS1004A08.b	EL742229	1e-136	482	LV0238048 Taenia solium UNAM-cd2_larva Taenia solium cDNA, mRNA sequence
	EL745323	1e-120	428	LV0289035 Taenia solium UNAM-cd2_larva Taenia solium cDNA, mRNA sequence
	EL741483	1e-20	98	LV0227039 Taenia solium UNAM-cd2_larva Taenia solium cDNA, mRNA sequence
	EL745205	9e-14	71	LV0287059 Taenia solium UNAM-cd2_larva Taenia solium cDNA, mRNA sequence
	EL743973	9e-14	71	LV0265045 Taenia solium UNAM-cd2_larva Taenia solium cDNA, mRNA sequence
	EL743858	9e-14	71	LV0263027 Taenia solium UNAM-cd2_larva Taenia solium cDNA, mRNA sequence
	EL743739	9e-14	71	LV0261048 Taenia solium UNAM-cd2_larva Taenia solium cDNA, mRNA sequence
	EL742676	9e-14	71	LV0245031 Taenia solium UNAM-cd2_larva Taenia solium cDNA, mRNA sequence
	EL740820	9e-14	71	LV0217003 Taenia solium UNAM-cd2_larva Taenia solium cDNA, mRNA sequence
	EL745067	2e-13	70	LV0285039 Taenia solium UNAM-cd2_larva Taenia solium cDNA, mRNA sequence
	EL742552	2e-13	70	LV0243050 Taenia solium UNAM-cd2_larva Taenia solium cDNA, mRNA sequence
TSEDTS1004H08.b	EL748746	7e-35	145	LV0344069 Taenia solium UNAM-cd2_larva Taenia solium cDNA, mRNA sequence
	EL747020	3e-07	50	LV0317017 Taenia solium UNAM-cd2_larva Taenia solium cDNA, mRNA sequence
TSEDTS1006A07.b	EL751895	1e-24	109	AD0011138 Taenia solium UNAM-cd1_adult Taenia solium cDNA, mRNA sequence
	EL742019	1e-24	109	LV0235008 Taenia solium UNAM-cd2_larva Taenia solium cDNA, mRNA sequence
	EL752777	1e-21	100	AD0015036 Taenia solium UNAM-cd1_adult Taenia solium cDNA, mRNA sequence
	EL742578	1e-21	100	LV0244009 Taenia solium UNAM-cd2_larva Taenia solium cDNA, mRNA sequence
	EL750035	3e-19	92	AD0003177 Taenia solium UNAM-cd1_adult Taenia solium cDNA, mRNA sequence
	EL754759	2e-17	86	AD0023015 Taenia solium UNAM-cd1_adult Taenia solium cDNA, mRNA sequence
	EL753963	2e-17	86	AD0020008 Taenia solium UNAM-cd1_adult Taenia solium cDNA, mRNA sequence
	EL750817	2e-17	86	AD0007053 Taenia solium UNAM-cd1_adult Taenia solium cDNA, mRNA sequence
	EL750466	2e-17	86	AD0005129 Taenia solium UNAM-cd1_adult Taenia solium cDNA, mRNA sequence
	EL750222	2e-17	86	AD0004137 Taenia solium UNAM-cd1_adult Taenia solium cDNA, mRNA sequence
	EL761627	6e-15	73	AD0167017 Taenia solium UNAM-cd1_adult Taenia solium cDNA, mRNA sequence
	EL759374	8e-15	73	AD0122018 Taenia solium UNAM-cd1_adult Taenia solium cDNA, mRNA sequence
	EL757057	8e-15	73	AD0032069 Taenia solium UNAM-cd1_adult Taenia solium cDNA, mRNA sequence
TSEDTS1006B07.b	EL748443	8e-77	283	LV0340017 Taenia solium UNAM-cd2_larva Taenia solium cDNA, mRNA sequence
	EL748775	2e-65	246	LV0345027 Taenia solium UNAM-cd2_larva Taenia solium cDNA, mRNA sequence
	EL761774	8e-06	48	AD0170045 Taenia solium UNAM-cd1_adult Taenia solium cDNA, mRNA sequence
TSEDTS1007B08.b	EL763099	4e-50	194	AD0198037 Taenia solium UNAM-cd1_adult Taenia solium cDNA, mRNA sequence
	EL741879	1e-19	94	LV0233012 Taenia solium UNAM-cd2_larva Taenia solium cDNA, mRNA sequence
TSEDTS1007C10.b	EL753831	1e-103	373	AD0019118 Taenia solium UNAM-cd1_adult Taenia solium cDNA, mRNA sequence
	EL752766	1e-103	373	AD0015025 Taenia solium UNAM-cd1_adult Taenia solium cDNA, mRNA sequence
	EL752496	1e-103	373	AD0014037 Taenia solium UNAM-cd1_adult Taenia solium cDNA, mRNA sequence
	EL762804	1e-97	353	AD0193051 Taenia solium UNAM-cd1_adult Taenia solium cDNA, mRNA sequence
	EL762452	2e-96	349	AD0186016 Taenia solium UNAM-cd1_adult Taenia solium cDNA, mRNA sequence
TSEDTS1007E12.b	EL752868	1e-166	581	AD0015127 Taenia solium UNAM-cd1_adult Taenia solium cDNA, mRNA sequence
	EL752363	1e-166	581	AD0013130 Taenia solium UNAM-cd1_adult Taenia solium cDNA, mRNA sequence
	EL752315	1e-166	581	AD0013082 Taenia solium UNAM-cd1_adult Taenia solium cDNA, mRNA sequence
	EL751385	1e-166	581	AD0009123 Taenia solium UNAM-cd1_adult Taenia solium cDNA, mRNA sequence
	EL750911	1e-166	581	AD0007147 Taenia solium UNAM-cd1_adult Taenia solium cDNA, mRNA sequence
	EL750856	1e-166	581	AD0007092 Taenia solium UNAM-cd1_adult Taenia solium cDNA, mRNA sequence
	EL750072	1e-166	581	AD0003214 Taenia solium UNAM-cd1_adult Taenia solium cDNA, mRNA sequence
	EL746287	1e-166	581	LV0307001 Taenia solium UNAM-cd2_larva Taenia solium cDNA, mRNA sequence
	EL745611	1e-166	581	LV0294026 Taenia solium UNAM-cd2_larva Taenia solium cDNA, mRNA sequence
	EL740984	1e-166	581	LV0219034 Taenia solium UNAM-cd2_larva Taenia solium cDNA, mRNA sequence
	EL761249	3e-64	151	AD0159046 Taenia solium UNAM-cd1_adult Taenia solium cDNA, mRNA sequence
TSEDTS1008A04.b	EL748652	5e-50	194	LV0343037 Taenia solium UNAM-cd2_larva Taenia solium cDNA, mRNA sequence
	EL740490	5e-50	194	LV0210014 Taenia solium UNAM-cd2_larva Taenia solium cDNA, mRNA sequence
	EL749812	1e-47	186	AD0002176 Taenia solium UNAM-cd1_adult Taenia solium cDNA, mRNA sequence
	EL749183	1e-47	186	LV0354042 Taenia solium UNAM-cd2_larva Taenia solium cDNA, mRNA sequence
	EL749049	1e-47	186	LV0352004 Taenia solium UNAM-cd2_larva Taenia solium cDNA, mRNA sequence
	EL741653	1e-47	186	LV0229064 Taenia solium UNAM-cd2_larva Taenia solium cDNA, mRNA sequence
	EL749064	7e-46	180	LV0352019 Taenia solium UNAM-cd2_larva Taenia solium cDNA, mRNA sequence
	EL748812	2e-37	153	LV0346002 Taenia solium UNAM-cd2_larva Taenia solium cDNA, mRNA sequence
	EL757789	7e-12	68	AD0095064 Taenia solium UNAM-cd1_adult Taenia solium cDNA, mRNA sequence
TSEDTS1008B08.b	EL745158	2e-59	226	LV0287012 Taenia solium UNAM-cd2_larva Taenia solium cDNA, mRNA sequence
TSEDTS1008B09.b	EL741890	1e-09	60	LV0233023 Taenia solium UNAM-cd2_larva Taenia solium cDNA, mRNA sequence
TSEDTS1008C06.b	EL749173	7e-15	78	LV0354032 Taenia solium UNAM-cd2_larva Taenia solium cDNA, mRNA sequence
	EL749069	7e-15	78	LV0352024 Taenia solium UNAM-cd2_larva Taenia solium cDNA, mRNA sequence
	EL749051	7e-15	78	LV0352006 Taenia solium UNAM-cd2_larva Taenia solium cDNA, mRNA sequence
	EL748897	7e-15	78	LV0348008 Taenia solium UNAM-cd2_larva Taenia solium cDNA, mRNA sequence
	EL748268	7e-15	78	LV0336044 Taenia solium UNAM-cd2_larva Taenia solium cDNA, mRNA sequence
	EL744499	5e-10	58	LV0274002 Taenia solium UNAM-cd2_larva Taenia solium cDNA, mRNA sequence
	EL762205	7e-10	57	AD0181002 Taenia solium UNAM-cd1_adult Taenia solium cDNA, mRNA sequence
	EL748988	4e-09	55	LV0349037 Taenia solium UNAM-cd2_larva Taenia solium cDNA, mRNA sequence
	EL755180	3e-06	46	AD0024197 Taenia solium UNAM-cd1_adult Taenia solium cDNA, mRNA sequence
	EL754791	3e-06	46	AD0023047 Taenia solium UNAM-cd1_adult Taenia solium cDNA, mRNA sequence
TSEDTS1008C12.b	EL756045	3e-14	76	AD0028103 Taenia solium UNAM-cd1_adult Taenia solium cDNA, mRNA sequence
	EL751949	3e-14	76	AD0011192 Taenia solium UNAM-cd1_adult Taenia solium cDNA, mRNA sequence
	EL751722	3e-14	76	AD0010215 Taenia solium UNAM-cd1_adult Taenia solium cDNA, mRNA sequence
TSEDTS1008E02.b	EL751722	9e-29	123	AD0010215 Taenia solium UNAM-cd1_adult Taenia solium cDNA, mRNA sequence
	EL751949	9e-29	123	AD0011192 Taenia solium UNAM-cd1_adult Taenia solium cDNA, mRNA sequence
	EL756045	9e-29	123	AD0028103 Taenia solium UNAM-cd1_adult Taenia solium cDNA, mRNA sequence
TSEDTS1008E03.b	EL749812	2e-89	325	AD0002176 Taenia solium UNAM-cd1_adult Taenia solium cDNA, mRNA sequence
	EL741653	2e-89	325	LV0229064 Taenia solium UNAM-cd2_larva Taenia solium cDNA, mRNA sequence
	EL749064	2e-89	325	LV0352019 Taenia solium UNAM-cd2_larva Taenia solium cDNA, mRNA sequence
	EL749049	5e-87	317	LV0352004 Taenia solium UNAM-cd2_larva Taenia solium cDNA, mRNA sequence
	EL749183	3e-82	301	LV0354042 Taenia solium UNAM-cd2_larva Taenia solium cDNA, mRNA sequence
	EL740490	1e-78	289	LV0210014 Taenia solium UNAM-cd2_larva Taenia solium cDNA, mRNA sequence
	EL756674	9e-70	260	AD0030206 Taenia solium UNAM-cd1_adult Taenia solium cDNA, mRNA sequence
	EL749284	9e-70	260	LV0357028 Taenia solium UNAM-cd2_larva Taenia solium cDNA, mRNA sequence
	EL757789	2e-64	242	AD0095064 Taenia solium UNAM-cd1_adult Taenia solium cDNA, mRNA sequence
	EL762612	1e-59	226	AD0190014 Taenia solium UNAM-cd1_adult Taenia solium cDNA, mRNA sequence
TSEDTS1008E07.b	EL751722	3e-26	115	AD0010215 Taenia solium UNAM-cd1_adult Taenia solium cDNA, mRNA sequence
	EL751949	3e-26	115	AD0011192 Taenia solium UNAM-cd1_adult Taenia solium cDNA, mRNA sequence
	EL756045	3e-26	115	AD0028103 Taenia solium UNAM-cd1_adult Taenia solium cDNA, mRNA sequence
TSEDTS1008E09.b	EL741540	1e-103	371	LV0228022 Taenia solium UNAM-cd2_larva Taenia solium cDNA, mRNA sequence
	EL742248	1e-103	371	LV0238067 Taenia solium UNAM-cd2_larva Taenia solium cDNA, mRNA sequence
	EL743540	1e-103	371	LV0259003 Taenia solium UNAM-cd2_larva Taenia solium cDNA, mRNA sequence
	EL744027	1e-103	371	LV0266027 Taenia solium UNAM-cd2_larva Taenia solium cDNA, mRNA sequence
	EL744122	1e-103	371	LV0267061 Taenia solium UNAM-cd2_larva Taenia solium cDNA, mRNA sequence
	EL745133	1e-103	371	LV0286050 Taenia solium UNAM-cd2_larva Taenia solium cDNA, mRNA sequence
	EL746034	1e-103	371	LV0300065 Taenia solium UNAM-cd2_larva Taenia solium cDNA, mRNA sequence
	EL746433	1e-103	371	LV0309003 Taenia solium UNAM-cd2_larva Taenia solium cDNA, mRNA sequence
	EL746690	1e-103	371	LV0312051 Taenia solium UNAM-cd2_larva Taenia solium cDNA, mRNA sequence
	EL746926	1e-103	371	LV0316003 Taenia solium UNAM-cd2_larva Taenia solium cDNA, mRNA sequence
TSEDTS1008E12.b	EL745158	1e-06	50	LV0287012 Taenia solium UNAM-cd2_larva Taenia solium cDNA, mRNA sequence
TSEDTS1008F05.b	EL756549	6e-86	313	AD0030081 Taenia solium UNAM-cd1_adult Taenia solium cDNA, mRNA sequence
	EL763371	6e-86	313	AD0203016 Taenia solium UNAM-cd1_adult Taenia solium cDNA, mRNA sequence
	EL745866	6e-86	313	LV0298023 Taenia solium UNAM-cd2_larva Taenia solium cDNA, mRNA sequence
	EL762675	3e-85	311	AD0191036 Taenia solium UNAM-cd1_adult Taenia solium cDNA, mRNA sequence
	EL753080	7e-58	220	AD0016118 Taenia solium UNAM-cd1_adult Taenia solium cDNA, mRNA sequence
	EL753328	7e-55	210	AD0017086 Taenia solium UNAM-cd1_adult Taenia solium cDNA, mRNA sequence
	EL758808	1e-40	163	AD0112007 Taenia solium UNAM-cd1_adult Taenia solium cDNA, mRNA sequence
	EL751306	6e-09	58	AD0009044 Taenia solium UNAM-cd1_adult Taenia solium cDNA, mRNA sequence
	EL762840	1e-07	54	AD0194011 Taenia solium UNAM-cd1_adult Taenia solium cDNA, mRNA sequence
TSEDTS1008F08.b	EL740988	1e-113	404	LV0219038 Taenia solium UNAM-cd2_larva Taenia solium cDNA, mRNA sequence
	EL741009	1e-113	404	LV0219059 Taenia solium UNAM-cd2_larva Taenia solium cDNA, mRNA sequence
	EL741423	1e-113	404	LV0226042 Taenia solium UNAM-cd2_larva Taenia solium cDNA, mRNA sequence
	EL742168	1e-113	404	LV0237056 Taenia solium UNAM-cd2_larva Taenia solium cDNA, mRNA sequence
	EL742170	1e-113	404	LV0237058 Taenia solium UNAM-cd2_larva Taenia solium cDNA, mRNA sequence
	EL742298	1e-113	404	LV0239050 Taenia solium UNAM-cd2_larva Taenia solium cDNA, mRNA sequence
	EL742354	1e-113	404	LV0240049 Taenia solium UNAM-cd2_larva Taenia solium cDNA, mRNA sequence
	EL742513	1e-113	404	LV0243011 Taenia solium UNAM-cd2_larva Taenia solium cDNA, mRNA sequence
	EL742932	1e-113	404	LV0249047 Taenia solium UNAM-cd2_larva Taenia solium cDNA, mRNA sequence
	EL743095	1e-113	404	LV0251060 Taenia solium UNAM-cd2_larva Taenia solium cDNA, mRNA sequence
	EL754023	3e-41	162	AD0020068 Taenia solium UNAM-cd1_adult Taenia solium cDNA, mRNA sequence
	EL746749	3e-41	162	LV0313032 Taenia solium UNAM-cd2_larva Taenia solium cDNA, mRNA sequence
	EL748512	3e-41	162	LV0341028 Taenia solium UNAM-cd2_larva Taenia solium cDNA, mRNA sequence
	EL749191	3e-41	162	LV0355005 Taenia solium UNAM-cd2_larva Taenia solium cDNA, mRNA sequence
TSEDTS1008F09.b	EL744353	1e-103	371	LV0271035 Taenia solium UNAM-cd2_larva Taenia solium cDNA, mRNA sequence
	EL744957	1e-103	371	LV0283022 Taenia solium UNAM-cd2_larva Taenia solium cDNA, mRNA sequence
TSEDTS1008G06.b	EL745184	1e-148	521	LV0287038 Taenia solium UNAM-cd2_larva Taenia solium cDNA, mRNA sequence
TSEDTS1008G12.b	EL751722	3e-24	109	AD0010215 Taenia solium UNAM-cd1_adult Taenia solium cDNA, mRNA sequence
	EL751949	3e-24	109	AD0011192 Taenia solium UNAM-cd1_adult Taenia solium cDNA, mRNA sequence
	EL756045	3e-24	109	AD0028103 Taenia solium UNAM-cd1_adult Taenia solium cDNA, mRNA sequence
	EL740723	2e-19	94	LV0215013 Taenia solium UNAM-cd2_larva Taenia solium cDNA, mRNA sequence
	EL762052	2e-06	50	AD0177023 Taenia solium UNAM-cd1_adult Taenia solium cDNA, mRNA sequence
TSEDTS1008H10.b	EL750035	2e-70	262	AD0003177 Taenia solium UNAM-cd1_adult Taenia solium cDNA, mRNA sequence
	EL751895	2e-70	262	AD0011138 Taenia solium UNAM-cd1_adult Taenia solium cDNA, mRNA sequence
	EL752777	2e-70	262	AD0015036 Taenia solium UNAM-cd1_adult Taenia solium cDNA, mRNA sequence
	EL748289	2e-70	262	LV0337010 Taenia solium UNAM-cd2_larva Taenia solium cDNA, mRNA sequence
	EL749188	2e-70	262	LV0355002 Taenia solium UNAM-cd2_larva Taenia solium cDNA, mRNA sequence
	EL749964	8e-67	250	AD0003106 Taenia solium UNAM-cd1_adult Taenia solium cDNA, mRNA sequence
	EL744636	5e-56	214	LV0277013 Taenia solium UNAM-cd2_larva Taenia solium cDNA, mRNA sequence
	EL742578	7e-55	210	LV0244009 Taenia solium UNAM-cd2_larva Taenia solium cDNA, mRNA sequence
	EL750222	7e-49	190	AD0004137 Taenia solium UNAM-cd1_adult Taenia solium cDNA, mRNA sequence
	EL750466	7e-49	190	AD0005129 Taenia solium UNAM-cd1_adult Taenia solium cDNA, mRNA sequence
TSEDTS1009D09.b	EL743134	1e-07	38	LV0252035 Taenia solium UNAM-cd2_larva Taenia solium cDNA, mRNA sequence
	EL745783	1e-07	38	LV0297012 Taenia solium UNAM-cd2_larva Taenia solium cDNA, mRNA sequence
TSEDTS1009E01.b	EL740285	2e-37	153	LV0206017 Taenia solium UNAM-cd2_larva Taenia solium cDNA, mRNA sequence
TSEDTS1009F01.b	EL750256	1e-168	587	AD0004171 Taenia solium UNAM-cd1_adult Taenia solium cDNA, mRNA sequence
	EL750493	1e-168	587	AD0005156 Taenia solium UNAM-cd1_adult Taenia solium cDNA, mRNA sequence
	EL740538	1e-168	587	LV0211015 Taenia solium UNAM-cd2_larva Taenia solium cDNA, mRNA sequence
	EL741114	1e-168	587	LV0221015 Taenia solium UNAM-cd2_larva Taenia solium cDNA, mRNA sequence
	EL741825	1e-168	587	LV0232030 Taenia solium UNAM-cd2_larva Taenia solium cDNA, mRNA sequence
	EL742069	1e-168	587	LV0235058 Taenia solium UNAM-cd2_larva Taenia solium cDNA, mRNA sequence
	EL742551	1e-168	587	LV0243049 Taenia solium UNAM-cd2_larva Taenia solium cDNA, mRNA sequence
	EL745198	1e-168	587	LV0287052 Taenia solium UNAM-cd2_larva Taenia solium cDNA, mRNA sequence
	EL747123	1e-168	587	LV0318055 Taenia solium UNAM-cd2_larva Taenia solium cDNA, mRNA sequence
	EL747132	1e-168	587	LV0318064 Taenia solium UNAM-cd2_larva Taenia solium cDNA, mRNA sequence
	EL753838	2e-65	154	AD0019125 Taenia solium UNAM-cd1_adult Taenia solium cDNA, mRNA sequence
	EL756156	2e-65	154	AD0028214 Taenia solium UNAM-cd1_adult Taenia solium cDNA, mRNA sequence
	EL756193	2e-65	154	AD0028251 Taenia solium UNAM-cd1_adult Taenia solium cDNA, mRNA sequence
	EL758961	8e-66	154	AD0114031 Taenia solium UNAM-cd1_adult Taenia solium cDNA, mRNA sequence
	EL763257	1e-65	154	AD0201020 Taenia solium UNAM-cd1_adult Taenia solium cDNA, mRNA sequence
	EL751098	2e-65	153	AD0008109 Taenia solium UNAM-cd1_adult Taenia solium cDNA, mRNA sequence
	EL753043	2e-65	153	AD0016081 Taenia solium UNAM-cd1_adult Taenia solium cDNA, mRNA sequence
TSEDTS1009G01.b	EL748320	0	783	LV0338009 Taenia solium UNAM-cd2_larva Taenia solium cDNA, mRNA sequence
	EL763025	0	630	AD0197034 Taenia solium UNAM-cd1_adult Taenia solium cDNA, mRNA sequence
	EL757674	1e-172	601	AD0094014 Taenia solium UNAM-cd1_adult Taenia solium cDNA, mRNA sequence
	EL761090	1e-150	527	AD0156030 Taenia solium UNAM-cd1_adult Taenia solium cDNA, mRNA sequence
	EL756140	1e-148	523	AD0028198 Taenia solium UNAM-cd1_adult Taenia solium cDNA, mRNA sequence
	EL762347	1e-147	519	AD0183048 Taenia solium UNAM-cd1_adult Taenia solium cDNA, mRNA sequence
	EL755500	1e-144	507	AD0026023 Taenia solium UNAM-cd1_adult Taenia solium cDNA, mRNA sequence
	EL762655	1e-136	484	AD0191016 Taenia solium UNAM-cd1_adult Taenia solium cDNA, mRNA sequence
	EL758807	1e-128	454	AD0112006 Taenia solium UNAM-cd1_adult Taenia solium cDNA, mRNA sequence
	EL743454	1e-127	452	LV0257071 Taenia solium UNAM-cd2_larva Taenia solium cDNA, mRNA sequence
	EL756270	1e-85	315	AD0029065 Taenia solium UNAM-cd1_adult Taenia solium cDNA, mRNA sequence
	EL762910	8e-57	218	AD0195030 Taenia solium UNAM-cd1_adult Taenia solium cDNA, mRNA sequence
TSEDTS1009H01.b	EL740285	0	872	LV0206017 Taenia solium UNAM-cd2_larva Taenia solium cDNA, mRNA sequence
	EL741225	5e-13	71	LV0223003 Taenia solium UNAM-cd2_larva Taenia solium cDNA, mRNA sequence
	EL746716	6e-08	54	LV0312077 Taenia solium UNAM-cd2_larva Taenia solium cDNA, mRNA sequence
TSEDTS1010F02.b	EL745128	4e-07	36	LV0286045 Taenia solium UNAM-cd2_larva Taenia solium cDNA, mRNA sequence
TSEDTS1011A01.b	EL756702	5e-27	119	AD0030234 Taenia solium UNAM-cd1_adult Taenia solium cDNA, mRNA sequence
	EL744412	8e-31	83	LV0272027 Taenia solium UNAM-cd2_larva Taenia solium cDNA, mRNA sequence
	EL749731	2e-14	78	AD0002095 Taenia solium UNAM-cd1_adult Taenia solium cDNA, mRNA sequence
	EL757275	2e-14	78	AD0034091 Taenia solium UNAM-cd1_adult Taenia solium cDNA, mRNA sequence
	EL757731	2e-14	78	AD0095006 Taenia solium UNAM-cd1_adult Taenia solium cDNA, mRNA sequence
	EL742262	2e-14	78	LV0239014 Taenia solium UNAM-cd2_larva Taenia solium cDNA, mRNA sequence
	EL761645	4e-25	68	AD0168005 Taenia solium UNAM-cd1_adult Taenia solium cDNA, mRNA sequence
	EL761353	7e-26	67	AD0162014 Taenia solium UNAM-cd1_adult Taenia solium cDNA, mRNA sequence
	EL750641	3e-20	65	AD0006080 Taenia solium UNAM-cd1_adult Taenia solium cDNA, mRNA sequence
	EL762197	1e-19	63	AD0180039 Taenia solium UNAM-cd1_adult Taenia solium cDNA, mRNA sequence
	EL762004	4e-17	59	AD0176010 Taenia solium UNAM-cd1_adult Taenia solium cDNA, mRNA sequence
	EL761908	1e-15	57	AD0173029 Taenia solium UNAM-cd1_adult Taenia solium cDNA, mRNA sequence
	EL762381	8e-15	50	AD0184022 Taenia solium UNAM-cd1_adult Taenia solium cDNA, mRNA sequence
TSEDTS1011A11.b	EL748775	1e-26	117	LV0345027 Taenia solium UNAM-cd2_larva Taenia solium cDNA, mRNA sequence
	EL748443	2e-25	113	LV0340017 Taenia solium UNAM-cd2_larva Taenia solium cDNA, mRNA sequence
	EL758179	1e-17	88	AD0101059 Taenia solium UNAM-cd1_adult Taenia solium cDNA, mRNA sequence
	EL756945	4e-17	86	AD0031218 Taenia solium UNAM-cd1_adult Taenia solium cDNA, mRNA sequence
	EL760225	4e-17	86	AD0138003 Taenia solium UNAM-cd1_adult Taenia solium cDNA, mRNA sequence
	EL761774	4e-17	86	AD0170045 Taenia solium UNAM-cd1_adult Taenia solium cDNA, mRNA sequence
	EL761907	4e-17	86	AD0173028 Taenia solium UNAM-cd1_adult Taenia solium cDNA, mRNA sequence
TSEDTS1011D04.b	EL748734	3e-10	64	LV0344057 Taenia solium UNAM-cd2_larva Taenia solium cDNA, mRNA sequence
	EL741463	2e-08	58	LV0227019 Taenia solium UNAM-cd2_larva Taenia solium cDNA, mRNA sequence
	EL742076	2e-08	58	LV0236005 Taenia solium UNAM-cd2_larva Taenia solium cDNA, mRNA sequence
	EL745691	2e-08	58	LV0295049 Taenia solium UNAM-cd2_larva Taenia solium cDNA, mRNA sequence
	EL748279	2e-09	58	LV0336055 Taenia solium UNAM-cd2_larva Taenia solium cDNA, mRNA sequence
	EL748391	2e-08	58	LV0339029 Taenia solium UNAM-cd2_larva Taenia solium cDNA, mRNA sequence
	EL747944	8e-09	57	LV0331037 Taenia solium UNAM-cd2_larva Taenia solium cDNA, mRNA sequence
	EL752930	1e-08	56	AD0015189 Taenia solium UNAM-cd1_adult Taenia solium cDNA, mRNA sequence
	EL761004	8e-08	56	AD0154036 Taenia solium UNAM-cd1_adult Taenia solium cDNA, mRNA sequence
	EL761850	1e-08	56	AD0172017 Taenia solium UNAM-cd1_adult Taenia solium cDNA, mRNA sequence
	EL744330	1e-08	56	LV0271012 Taenia solium UNAM-cd2_larva Taenia solium cDNA, mRNA sequence
	EL748221	1e-08	56	LV0335036 Taenia solium UNAM-cd2_larva Taenia solium cDNA, mRNA sequence
	EL749107	1e-08	56	LV0353019 Taenia solium UNAM-cd2_larva Taenia solium cDNA, mRNA sequence
	EL761217	4e-08	54	AD0159014 Taenia solium UNAM-cd1_adult Taenia solium cDNA, mRNA sequence
	EL748710	1e-06	52	LV0344033 Taenia solium UNAM-cd2_larva Taenia solium cDNA, mRNA sequence
	EL763301	6e-08	48	AD0202001 Taenia solium UNAM-cd1_adult Taenia solium cDNA, mRNA sequence
TSEDTS1011E02.b	EL744338	0	829	LV0271020 Taenia solium UNAM-cd2_larva Taenia solium cDNA, mRNA sequence
	EL745888	1e-83	307	LV0298045 Taenia solium UNAM-cd2_larva Taenia solium cDNA, mRNA sequence
	EL748469	2e-81	299	LV0340043 Taenia solium UNAM-cd2_larva Taenia solium cDNA, mRNA sequence
	EL749310	2e-81	299	LV0358021 Taenia solium UNAM-cd2_larva Taenia solium cDNA, mRNA sequence
	EL761307	6e-79	291	AD0161024 Taenia solium UNAM-cd1_adult Taenia solium cDNA, mRNA sequence
	EL741169	2e-75	280	LV0222002 Taenia solium UNAM-cd2_larva Taenia solium cDNA, mRNA sequence
	EL761935	2e-69	260	AD0174014 Taenia solium UNAM-cd1_adult Taenia solium cDNA, mRNA sequence
	EL746262	9e-44	174	LV0306013 Taenia solium UNAM-cd2_larva Taenia solium cDNA, mRNA sequence
	EL749233	9e-44	174	LV0356011 Taenia solium UNAM-cd2_larva Taenia solium cDNA, mRNA sequence
	EL761729	9e-38	155	AD0169046 Taenia solium UNAM-cd1_adult Taenia solium cDNA, mRNA sequence
	EL762269	2e-24	102	AD0182025 Taenia solium UNAM-cd1_adult Taenia solium cDNA, mRNA sequence
TSEDTS1011E05.b	EL758995	5e-95	345	AD0115020 Taenia solium UNAM-cd1_adult Taenia solium cDNA, mRNA sequence
	EL744174	8e-94	341	LV0268041 Taenia solium UNAM-cd2_larva Taenia solium cDNA, mRNA sequence
	EL760806	7e-45	178	AD0149022 Taenia solium UNAM-cd1_adult Taenia solium cDNA, mRNA sequence
	EL754494	7e-17	86	AD0022019 Taenia solium UNAM-cd1_adult Taenia solium cDNA, mRNA sequence
TSEDTS1011H01.b	EL747588	1e-125	446	LV0326004 Taenia solium UNAM-cd2_larva Taenia solium cDNA, mRNA sequence
	EL759703	1e-113	404	AD0127044 Taenia solium UNAM-cd1_adult Taenia solium cDNA, mRNA sequence
	EL758952	1e-26	117	AD0114022 Taenia solium UNAM-cd1_adult Taenia solium cDNA, mRNA sequence
	EL757694	1e-20	98	AD0094034 Taenia solium UNAM-cd1_adult Taenia solium cDNA, mRNA sequence
	EL755549	1e-22	84	AD0026072 Taenia solium UNAM-cd1_adult Taenia solium cDNA, mRNA sequence
TSEDTS1012B01.b	EL743125	1e-158	555	LV0252026 Taenia solium UNAM-cd2_larva Taenia solium cDNA, mRNA sequence
	EL744666	1e-158	555	LV0277043 Taenia solium UNAM-cd2_larva Taenia solium cDNA, mRNA sequence
	EL745862	1e-158	555	LV0298019 Taenia solium UNAM-cd2_larva Taenia solium cDNA, mRNA sequence
	EL747121	1e-158	555	LV0318053 Taenia solium UNAM-cd2_larva Taenia solium cDNA, mRNA sequence
	EL748243	1e-158	555	LV0336019 Taenia solium UNAM-cd2_larva Taenia solium cDNA, mRNA sequence
	EL752278	1e-156	547	AD0013045 Taenia solium UNAM-cd1_adult Taenia solium cDNA, mRNA sequence
	EL762114	1e-151	531	AD0179007 Taenia solium UNAM-cd1_adult Taenia solium cDNA, mRNA sequence
	EL758232	1e-140	496	AD0102043 Taenia solium UNAM-cd1_adult Taenia solium cDNA, mRNA sequence
	EL761854	1e-125	444	AD0172021 Taenia solium UNAM-cd1_adult Taenia solium cDNA, mRNA sequence
	EL740296	1e-120	428	LV0206028 Taenia solium UNAM-cd2_larva Taenia solium cDNA, mRNA sequence
TSEDTS1015B04.b	EL748582	1e-97	353	LV0342033 Taenia solium UNAM-cd2_larva Taenia solium cDNA, mRNA sequence
TSEDTS1015G02.b	EL741879	0	743	LV0233012 Taenia solium UNAM-cd2_larva Taenia solium cDNA, mRNA sequence
	EL763099	1e-148	523	AD0198037 Taenia solium UNAM-cd1_adult Taenia solium cDNA, mRNA sequence
	EL757936	1e-119	426	AD0098021 Taenia solium UNAM-cd1_adult Taenia solium cDNA, mRNA sequence
	EL758228	1e-119	426	AD0102039 Taenia solium UNAM-cd1_adult Taenia solium cDNA, mRNA sequence
	EL762520	1e-107	387	AD0188010 Taenia solium UNAM-cd1_adult Taenia solium cDNA, mRNA sequence
TSEDTS1016B12.b	EL742148	4e-65	244	LV0237036 Taenia solium UNAM-cd2_larva Taenia solium cDNA, mRNA sequence
	EL742656	4e-65	244	LV0245011 Taenia solium UNAM-cd2_larva Taenia solium cDNA, mRNA sequence
	EL745228	4e-65	244	LV0288010 Taenia solium UNAM-cd2_larva Taenia solium cDNA, mRNA sequence
TSEDTS1016G02.b	EL744174	1e-177	617	LV0268041 Taenia solium UNAM-cd2_larva Taenia solium cDNA, mRNA sequence
	EL758995	1e-167	585	AD0115020 Taenia solium UNAM-cd1_adult Taenia solium cDNA, mRNA sequence
	EL760806	1e-117	418	AD0149022 Taenia solium UNAM-cd1_adult Taenia solium cDNA, mRNA sequence
	EL752833	1e-51	198	AD0015092 Taenia solium UNAM-cd1_adult Taenia solium cDNA, mRNA sequence
	EL753151	1e-51	198	AD0016189 Taenia solium UNAM-cd1_adult Taenia solium cDNA, mRNA sequence
	EL753861	1e-51	198	AD0019148 Taenia solium UNAM-cd1_adult Taenia solium cDNA, mRNA sequence
	EL761839	1e-51	198	AD0172006 Taenia solium UNAM-cd1_adult Taenia solium cDNA, mRNA sequence
	EL741343	1e-51	198	LV0224063 Taenia solium UNAM-cd2_larva Taenia solium cDNA, mRNA sequence
	EL742470	1e-51	198	LV0242034 Taenia solium UNAM-cd2_larva Taenia solium cDNA, mRNA sequence
	EL745826	1e-51	198	LV0297055 Taenia solium UNAM-cd2_larva Taenia solium cDNA, mRNA sequence
	EL748015	1e-51	198	LV0332037 Taenia solium UNAM-cd2_larva Taenia solium cDNA, mRNA sequence
	EL753447	4e-49	190	AD0017205 Taenia solium UNAM-cd1_adult Taenia solium cDNA, mRNA sequence
	EL757390	4e-49	190	AD0034206 Taenia solium UNAM-cd1_adult Taenia solium cDNA, mRNA sequence
TSEDTS1016G12.b	EL760806	1e-117	418	AD0149022 Taenia solium UNAM-cd1_adult Taenia solium cDNA, mRNA sequence
	EL758995	1e-167	585	AD0115020 Taenia solium UNAM-cd1_adult Taenia solium cDNA, mRNA sequence
	EL744174	1e-177	617	LV0268041 Taenia solium UNAM-cd2_larva Taenia solium cDNA, mRNA sequence
TSEDTS1017D03.b	EL749310	1e-126	446	LV0358021 Taenia solium UNAM-cd2_larva Taenia solium cDNA, mRNA sequence
	EL748469	1e-126	446	LV0340043 Taenia solium UNAM-cd2_larva Taenia solium cDNA, mRNA sequence
	EL745376	1e-126	446	LV0290031 Taenia solium UNAM-cd2_larva Taenia solium cDNA, mRNA sequence
	EL744008	1e-126	446	LV0266008 Taenia solium UNAM-cd2_larva Taenia solium cDNA, mRNA sequence
	EL740975	1e-126	446	LV0219025 Taenia solium UNAM-cd2_larva Taenia solium cDNA, mRNA sequence
	EL748835	1e-109	391	LV0346025 Taenia solium UNAM-cd2_larva Taenia solium cDNA, mRNA sequence
	EL761307	2e-99	359	AD0161024 Taenia solium UNAM-cd1_adult Taenia solium cDNA, mRNA sequence
	EL740398	1e-94	343	LV0208018 Taenia solium UNAM-cd2_larva Taenia solium cDNA, mRNA sequence
	EL761935	2e-86	315	AD0174014 Taenia solium UNAM-cd1_adult Taenia solium cDNA, mRNA sequence
	EL744605	8e-80	293	LV0276023 Taenia solium UNAM-cd2_larva Taenia solium cDNA, mRNA sequence
	EL746262	5e-41	166	LV0306013 Taenia solium UNAM-cd2_larva Taenia solium cDNA, mRNA sequence
TSEDTS1017E01.b	EL740285	1e-105	379	LV0206017 Taenia solium UNAM-cd2_larva Taenia solium cDNA, mRNA sequence
	EL741225	2e-13	71	LV0223003 Taenia solium UNAM-cd2_larva Taenia solium cDNA, mRNA sequence
	EL746716	1e-08	55	LV0312077 Taenia solium UNAM-cd2_larva Taenia solium cDNA, mRNA sequence
TSEDTS1017H01.b	EL740285	1e-138	488	LV0206017 Taenia solium UNAM-cd2_larva Taenia solium cDNA, mRNA sequence
	EL741225	2e-13	71	LV0223003 Taenia solium UNAM-cd2_larva Taenia solium cDNA, mRNA sequence
	EL746716	3e-08	54	LV0312077 Taenia solium UNAM-cd2_larva Taenia solium cDNA, mRNA sequence
TSEDTS1018A02.b	EL749508	4e-21	89	AD0001131 Taenia solium UNAM-cd1_adult Taenia solium cDNA, mRNA sequence
TSEDTS1018C02.b	EL750686	1e-08	57	AD0006125 Taenia solium UNAM-cd1_adult Taenia solium cDNA, mRNA sequence
	EL751042	8e-08	54	AD0008053 Taenia solium UNAM-cd1_adult Taenia solium cDNA, mRNA sequence
TSEDTS1018D10.b	EL746460	5e-11	66	LV0309030 Taenia solium UNAM-cd2_larva Taenia solium cDNA, mRNA sequence
	EL747987	5e-11	66	LV0332009 Taenia solium UNAM-cd2_larva Taenia solium cDNA, mRNA sequence
TSEDTS1019E10.b	EL753080	7e-83	303	AD0016118 Taenia solium UNAM-cd1_adult Taenia solium cDNA, mRNA sequence
	EL745866	7e-83	303	LV0298023 Taenia solium UNAM-cd2_larva Taenia solium cDNA, mRNA sequence
	EL751306	2e-80	295	AD0009044 Taenia solium UNAM-cd1_adult Taenia solium cDNA, mRNA sequence
	EL756549	2e-80	295	AD0030081 Taenia solium UNAM-cd1_adult Taenia solium cDNA, mRNA sequence
	EL761366	2e-80	295	AD0162027 Taenia solium UNAM-cd1_adult Taenia solium cDNA, mRNA sequence
	EL762840	2e-80	295	AD0194011 Taenia solium UNAM-cd1_adult Taenia solium cDNA, mRNA sequence
	EL763371	2e-80	295	AD0203016 Taenia solium UNAM-cd1_adult Taenia solium cDNA, mRNA sequence
	EL762675	6e-74	274	AD0191036 Taenia solium UNAM-cd1_adult Taenia solium cDNA, mRNA sequence
	EL753328	4e-72	268	AD0017086 Taenia solium UNAM-cd1_adult Taenia solium cDNA, mRNA sequence
	EL758808	3e-63	238	AD0112007 Taenia solium UNAM-cd1_adult Taenia solium cDNA, mRNA sequence
TSEDTS1019G08.b	EL755291	2e-11	68	AD0025061 Taenia solium UNAM-cd1_adult Taenia solium cDNA, mRNA sequence
	EL758011	2e-11	68	AD0099023 Taenia solium UNAM-cd1_adult Taenia solium cDNA, mRNA sequence
	EL751719	2e-06	42	AD0010212 Taenia solium UNAM-cd1_adult Taenia solium cDNA, mRNA sequence
TSEDTS1019G11.b	EL746129	2e-07	39	LV0302024 Taenia solium UNAM-cd2_larva Taenia solium cDNA, mRNA sequence
TSEDTS1022D11.b	EL754494	1e-13	70	AD0022019 Taenia solium UNAM-cd1_adult Taenia solium cDNA, mRNA sequence
	EL744746	1e-13	70	LV0279015 Taenia solium UNAM-cd2_larva Taenia solium cDNA, mRNA sequence
	EL742305	2e-12	66	LV0239057 Taenia solium UNAM-cd2_larva Taenia solium cDNA, mRNA sequence
	EL752024	3e-07	49	AD0012052 Taenia solium UNAM-cd1_adult Taenia solium cDNA, mRNA sequence
TSEDTS1022E06.b	EL752153	8e-08	54	AD0012181 Taenia solium UNAM-cd1_adult Taenia solium cDNA, mRNA sequence
	EL751628	8e-08	54	AD0010121 Taenia solium UNAM-cd1_adult Taenia solium cDNA, mRNA sequence
	EL751524	8e-08	54	AD0010017 Taenia solium UNAM-cd1_adult Taenia solium cDNA, mRNA sequence
	EL751118	8e-08	54	AD0008129 Taenia solium UNAM-cd1_adult Taenia solium cDNA, mRNA sequence
	EL750097	8e-08	54	AD0004012 Taenia solium UNAM-cd1_adult Taenia solium cDNA, mRNA sequence
	EL747595	8e-08	54	LV0326011 Taenia solium UNAM-cd2_larva Taenia solium cDNA, mRNA sequence
	EL746587	8e-08	54	LV0311016 Taenia solium UNAM-cd2_larva Taenia solium cDNA, mRNA sequence
	EL744811	8e-08	54	LV0280037 Taenia solium UNAM-cd2_larva Taenia solium cDNA, mRNA sequence
	EL744681	8e-08	54	LV0277058 Taenia solium UNAM-cd2_larva Taenia solium cDNA, mRNA sequence
	EL742973	8e-08	54	LV0250014 Taenia solium UNAM-cd2_larva Taenia solium cDNA, mRNA sequence
TSEDTS1023C03.b	EL763099	3e-42	168	AD0198037 Taenia solium UNAM-cd1_adult Taenia solium cDNA, mRNA sequence
	EL741879	2e-27	119	LV0233012 Taenia solium UNAM-cd2_larva Taenia solium cDNA, mRNA sequence
TSEDTS1023C04.b	EL763099	5e-39	159	AD0198037 Taenia solium UNAM-cd1_adult Taenia solium cDNA, mRNA sequence
	EL741879	3e-26	73	LV0233012 Taenia solium UNAM-cd2_larva Taenia solium cDNA, mRNA sequence
TSEDTS1023E08.b	EL750521	0	890	AD0005184 Taenia solium UNAM-cd1_adult Taenia solium cDNA, mRNA sequence
	EL751473	0	890	AD0009211 Taenia solium UNAM-cd1_adult Taenia solium cDNA, mRNA sequence
	EL755864	0	890	AD0027160 Taenia solium UNAM-cd1_adult Taenia solium cDNA, mRNA sequence
	EL761493	0	890	AD0164049 Taenia solium UNAM-cd1_adult Taenia solium cDNA, mRNA sequence
	EL746617	0	890	LV0311046 Taenia solium UNAM-cd2_larva Taenia solium cDNA, mRNA sequence
	EL761436	0	880	AD0163045 Taenia solium UNAM-cd1_adult Taenia solium cDNA, mRNA sequence
	EL762236	0	868	AD0181033 Taenia solium UNAM-cd1_adult Taenia solium cDNA, mRNA sequence
	EL761012	0	848	AD0154044 Taenia solium UNAM-cd1_adult Taenia solium cDNA, mRNA sequence
	EL748514	0	785	LV0341030 Taenia solium UNAM-cd2_larva Taenia solium cDNA, mRNA sequence
	EL763139	0	783	AD0199023 Taenia solium UNAM-cd1_adult Taenia solium cDNA, mRNA sequence
TSEDTS1023G01.b	EL744139	5e-18	90	LV0268006 Taenia solium UNAM-cd2_larva Taenia solium cDNA, mRNA sequence
	EL746113	4e-40	163	LV0302008 Taenia solium UNAM-cd2_larva Taenia solium cDNA, mRNA sequence
	EL747921	5e-18	90	LV0331014 Taenia solium UNAM-cd2_larva Taenia solium cDNA, mRNA sequence
TSEDTS1024A04.b	EL749400	2e-23	105	AD0001023 Taenia solium UNAM-cd1_adult Taenia solium cDNA, mRNA sequence
	EL762340	2e-23	105	AD0183041 Taenia solium UNAM-cd1_adult Taenia solium cDNA, mRNA sequence
	EL745917	2e-23	105	LV0299006 Taenia solium UNAM-cd2_larva Taenia solium cDNA, mRNA sequence
	EL743773	1e-21	100	LV0262014 Taenia solium UNAM-cd2_larva Taenia solium cDNA, mRNA sequence
	EL749366	1e-21	100	LV0359044 Taenia solium UNAM-cd2_larva Taenia solium cDNA, mRNA sequence
	EL740604	8e-17	84	LV0212040 Taenia solium UNAM-cd2_larva Taenia solium cDNA, mRNA sequence
	EL743278	7e-11	64	LV0254059 Taenia solium UNAM-cd2_larva Taenia solium cDNA, mRNA sequence
	EL760952	1e-12	62	AD0153026 Taenia solium UNAM-cd1_adult Taenia solium cDNA, mRNA sequence
	EL757468	4e-06	48	AD0035061 Taenia solium UNAM-cd1_adult Taenia solium cDNA, mRNA sequence
TSEDTS1024A09.b	EL763056	3e-76	281	AD0197065 Taenia solium UNAM-cd1_adult Taenia solium cDNA, mRNA sequence
	EL758848	3e-64	242	AD0112047 Taenia solium UNAM-cd1_adult Taenia solium cDNA, mRNA sequence
TSEDTS1024E12.b	EL748443	8e-41	165	LV0340017 Taenia solium UNAM-cd2_larva Taenia solium cDNA, mRNA sequence
	EL748775	8e-41	165	LV0345027 Taenia solium UNAM-cd2_larva Taenia solium cDNA, mRNA sequence
	EL756945	5e-08	56	AD0031218 Taenia solium UNAM-cd1_adult Taenia solium cDNA, mRNA sequence
	EL758179	5e-08	56	AD0101059 Taenia solium UNAM-cd1_adult Taenia solium cDNA, mRNA sequence
	EL760225	5e-08	56	AD0138003 Taenia solium UNAM-cd1_adult Taenia solium cDNA, mRNA sequence
	EL761774	5e-08	56	AD0170045 Taenia solium UNAM-cd1_adult Taenia solium cDNA, mRNA sequence
	EL761907	5e-08	56	AD0173028 Taenia solium UNAM-cd1_adult Taenia solium cDNA, mRNA sequence
TSEDTS1024F06.b	EL745416	2e-45	178	LV0291008 Taenia solium UNAM-cd2_larva Taenia solium cDNA, mRNA sequence
	EL745438	2e-45	178	LV0291030 Taenia solium UNAM-cd2_larva Taenia solium cDNA, mRNA sequence
TSEDTS1024F10.b	EL749243	1e-125	446	LV0356021 Taenia solium UNAM-cd2_larva Taenia solium cDNA, mRNA sequence
	EL748506	4e-76	281	LV0341022 Taenia solium UNAM-cd2_larva Taenia solium cDNA, mRNA sequence
	EL745126	3e-55	212	LV0286043 Taenia solium UNAM-cd2_larva Taenia solium cDNA, mRNA sequence
	EL749183	5e-54	208	LV0354042 Taenia solium UNAM-cd2_larva Taenia solium cDNA, mRNA sequence
TSEDTS1024G04.b	EL746888	1e-173	605	LV0315030 Taenia solium UNAM-cd2_larva Taenia solium cDNA, mRNA sequence
	EL743595	4e-61	232	LV0259058 Taenia solium UNAM-cd2_larva Taenia solium cDNA, mRNA sequence
	EL741249	1e-23	107	LV0223027 Taenia solium UNAM-cd2_larva Taenia solium cDNA, mRNA sequence
	EL744048	1e-17	88	LV0266048 Taenia solium UNAM-cd2_larva Taenia solium cDNA, mRNA sequence
TSEDTS1024G06.b	EL759097	2e-15	55	AD0116060 Taenia solium UNAM-cd1_adult Taenia solium cDNA, mRNA sequence
	EL757962	9e-16	53	AD0098047 Taenia solium UNAM-cd1_adult Taenia solium cDNA, mRNA sequence
	EL759865	2e-15	53	AD0131004 Taenia solium UNAM-cd1_adult Taenia solium cDNA, mRNA sequence
	EL752120	6e-09	40	AD0012148 Taenia solium UNAM-cd1_adult Taenia solium cDNA, mRNA sequence
	EL746221	4e-12	39	LV0305005 Taenia solium UNAM-cd2_larva Taenia solium cDNA, mRNA sequence
TSEDTS1024G12.b	EL744077	5e-36	149	LV0267016 Taenia solium UNAM-cd2_larva Taenia solium cDNA, mRNA sequence
TSEDTS1024H05.b	EL753984	7e-68	254	AD0020029 Taenia solium UNAM-cd1_adult Taenia solium cDNA, mRNA sequence
	EL754369	7e-68	254	AD0021159 Taenia solium UNAM-cd1_adult Taenia solium cDNA, mRNA sequence
	EL756803	7e-68	254	AD0031076 Taenia solium UNAM-cd1_adult Taenia solium cDNA, mRNA sequence
	EL759421	7e-68	254	AD0122065 Taenia solium UNAM-cd1_adult Taenia solium cDNA, mRNA sequence
	EL760624	7e-68	254	AD0146009 Taenia solium UNAM-cd1_adult Taenia solium cDNA, mRNA sequence
	EL747548	7e-68	254	LV0325027 Taenia solium UNAM-cd2_larva Taenia solium cDNA, mRNA sequence
	EL748995	7e-68	254	LV0350004 Taenia solium UNAM-cd2_larva Taenia solium cDNA, mRNA sequence
	EL749123	7e-68	254	LV0353035 Taenia solium UNAM-cd2_larva Taenia solium cDNA, mRNA sequence
	EL749215	7e-68	254	LV0355029 Taenia solium UNAM-cd2_larva Taenia solium cDNA, mRNA sequence
	EL755829	2e-65	246	AD0027125 Taenia solium UNAM-cd1_adult Taenia solium cDNA, mRNA sequence
TSEDTS1024H11.b	EL758823	1e-32	137	AD0112022 Taenia solium UNAM-cd1_adult Taenia solium cDNA, mRNA sequence
	EL758824	6e-69	258	AD0112023 Taenia solium UNAM-cd1_adult Taenia solium cDNA, mRNA sequence
	EL740389	5e-11	66	LV0208009 Taenia solium UNAM-cd2_larva Taenia solium cDNA, mRNA sequence
TSEDTS1024H12.b	EL750035	1e-130	460	AD0003177 Taenia solium UNAM-cd1_adult Taenia solium cDNA, mRNA sequence
	EL748289	1e-130	460	LV0337010 Taenia solium UNAM-cd2_larva Taenia solium cDNA, mRNA sequence
	EL749964	1e-124	442	AD0003106 Taenia solium UNAM-cd1_adult Taenia solium cDNA, mRNA sequence
	EL750222	7e-99	357	AD0004137 Taenia solium UNAM-cd1_adult Taenia solium cDNA, mRNA sequence
	EL750466	7e-99	357	AD0005129 Taenia solium UNAM-cd1_adult Taenia solium cDNA, mRNA sequence
	EL750609	7e-99	357	AD0006048 Taenia solium UNAM-cd1_adult Taenia solium cDNA, mRNA sequence
	EL750817	7e-99	357	AD0007053 Taenia solium UNAM-cd1_adult Taenia solium cDNA, mRNA sequence
	EL755791	7e-99	357	AD0027087 Taenia solium UNAM-cd1_adult Taenia solium cDNA, mRNA sequence
	EL756299	7e-99	357	AD0029094 Taenia solium UNAM-cd1_adult Taenia solium cDNA, mRNA sequence
	EL759374	7e-99	357	AD0122018 Taenia solium UNAM-cd1_adult Taenia solium cDNA, mRNA sequence
TSEDTS1025C06.b	EL759404	4e-74	276	AD0122048 Taenia solium UNAM-cd1_adult Taenia solium cDNA, mRNA sequence
	EL761367	2e-76	283	AD0162028 Taenia solium UNAM-cd1_adult Taenia solium cDNA, mRNA sequence
TSEDTS1028A05.b	EL752092	1e-126	448	AD0012120 Taenia solium UNAM-cd1_adult Taenia solium cDNA, mRNA sequence
	EL756945	1e-126	448	AD0031218 Taenia solium UNAM-cd1_adult Taenia solium cDNA, mRNA sequence
	EL760225	1e-126	448	AD0138003 Taenia solium UNAM-cd1_adult Taenia solium cDNA, mRNA sequence
	EL743584	1e-126	448	LV0259047 Taenia solium UNAM-cd2_larva Taenia solium cDNA, mRNA sequence
	EL744142	1e-126	448	LV0268009 Taenia solium UNAM-cd2_larva Taenia solium cDNA, mRNA sequence
	EL745051	1e-126	448	LV0285023 Taenia solium UNAM-cd2_larva Taenia solium cDNA, mRNA sequence
	EL746923	1e-126	448	LV0315065 Taenia solium UNAM-cd2_larva Taenia solium cDNA, mRNA sequence
	EL748282	1e-126	448	LV0337003 Taenia solium UNAM-cd2_larva Taenia solium cDNA, mRNA sequence
	EL752336	1e-124	440	AD0013103 Taenia solium UNAM-cd1_adult Taenia solium cDNA, mRNA sequence
	EL757946	1e-109	392	AD0098031 Taenia solium UNAM-cd1_adult Taenia solium cDNA, mRNA sequence
TSEDTS1028B09.b	EL744398	8e-40	161	LV0272013 Taenia solium UNAM-cd2_larva Taenia solium cDNA, mRNA sequence
	EL740371	4e-23	105	LV0207055 Taenia solium UNAM-cd2_larva Taenia solium cDNA, mRNA sequence
	EL758117	2e-16	84	AD0100062 Taenia solium UNAM-cd1_adult Taenia solium cDNA, mRNA sequence
	EL758465	2e-16	84	AD0106008 Taenia solium UNAM-cd1_adult Taenia solium cDNA, mRNA sequence
	EL758859	2e-16	84	AD0112058 Taenia solium UNAM-cd1_adult Taenia solium cDNA, mRNA sequence
TSEDTS1028B11.b	EL742322	1e-119	426	LV0240017 Taenia solium UNAM-cd2_larva Taenia solium cDNA, mRNA sequence
	EL745758	1e-101	365	LV0296048 Taenia solium UNAM-cd2_larva Taenia solium cDNA, mRNA sequence
TSEDTS1028C02.b	EL743140	1e-101	365	LV0252041 Taenia solium UNAM-cd2_larva Taenia solium cDNA, mRNA sequence
	EL741300	8e-98	353	LV0224020 Taenia solium UNAM-cd2_larva Taenia solium cDNA, mRNA sequence
	EL750248	1e-87	319	AD0004163 Taenia solium UNAM-cd1_adult Taenia solium cDNA, mRNA sequence
	EL753882	1e-87	319	AD0019169 Taenia solium UNAM-cd1_adult Taenia solium cDNA, mRNA sequence
	EL757025	1e-87	319	AD0032037 Taenia solium UNAM-cd1_adult Taenia solium cDNA, mRNA sequence
	EL757564	1e-87	319	AD0035157 Taenia solium UNAM-cd1_adult Taenia solium cDNA, mRNA sequence
	EL758105	1e-87	319	AD0100050 Taenia solium UNAM-cd1_adult Taenia solium cDNA, mRNA sequence
	EL759153	1e-87	319	AD0117056 Taenia solium UNAM-cd1_adult Taenia solium cDNA, mRNA sequence
	EL763080	1e-87	319	AD0198018 Taenia solium UNAM-cd1_adult Taenia solium cDNA, mRNA sequence
	EL753979	3e-85	311	AD0020024 Taenia solium UNAM-cd1_adult Taenia solium cDNA, mRNA sequence
TSEDTS1028D02.b	EL749036	1e-170	595	LV0351024 Taenia solium UNAM-cd2_larva Taenia solium cDNA, mRNA sequence
TSEDTS1028D12.b	EL762340	2e-52	202	AD0183041 Taenia solium UNAM-cd1_adult Taenia solium cDNA, mRNA sequence
	EL749366	2e-52	202	LV0359044 Taenia solium UNAM-cd2_larva Taenia solium cDNA, mRNA sequence
	EL749400	5e-50	194	AD0001023 Taenia solium UNAM-cd1_adult Taenia solium cDNA, mRNA sequence
	EL743773	5e-50	194	LV0262014 Taenia solium UNAM-cd2_larva Taenia solium cDNA, mRNA sequence
	EL745917	5e-50	194	LV0299006 Taenia solium UNAM-cd2_larva Taenia solium cDNA, mRNA sequence
	EL760952	3e-42	168	AD0153026 Taenia solium UNAM-cd1_adult Taenia solium cDNA, mRNA sequence
	EL740604	1e-32	137	LV0212040 Taenia solium UNAM-cd2_larva Taenia solium cDNA, mRNA sequence
	EL757468	2e-27	119	AD0035061 Taenia solium UNAM-cd1_adult Taenia solium cDNA, mRNA sequence
	EL743278	8e-09	58	LV0254059 Taenia solium UNAM-cd2_larva Taenia solium cDNA, mRNA sequence
TSEDTS1028E03.b	EL751099	1e-144	507	AD0008110 Taenia solium UNAM-cd1_adult Taenia solium cDNA, mRNA sequence
	EL756886	1e-144	507	AD0031159 Taenia solium UNAM-cd1_adult Taenia solium cDNA, mRNA sequence
	EL757426	1e-144	507	AD0035019 Taenia solium UNAM-cd1_adult Taenia solium cDNA, mRNA sequence
	EL758903	1e-144	507	AD0113044 Taenia solium UNAM-cd1_adult Taenia solium cDNA, mRNA sequence
	EL762961	1e-144	507	AD0196014 Taenia solium UNAM-cd1_adult Taenia solium cDNA, mRNA sequence
	EL744822	1e-144	507	LV0280048 Taenia solium UNAM-cd2_larva Taenia solium cDNA, mRNA sequence
	EL762750	1e-139	492	AD0192048 Taenia solium UNAM-cd1_adult Taenia solium cDNA, mRNA sequence
	EL746909	1e-137	484	LV0315051 Taenia solium UNAM-cd2_larva Taenia solium cDNA, mRNA sequence
	EL748381	1e-124	440	LV0339019 Taenia solium UNAM-cd2_larva Taenia solium cDNA, mRNA sequence
	EL746301	1e-119	424	LV0307015 Taenia solium UNAM-cd2_larva Taenia solium cDNA, mRNA sequence
TSEDTS1028F12.b	EL740490	1e-60	230	LV0210014 Taenia solium UNAM-cd2_larva Taenia solium cDNA, mRNA sequence
	EL748652	1e-60	230	LV0343037 Taenia solium UNAM-cd2_larva Taenia solium cDNA, mRNA sequence
	EL748812	1e-60	230	LV0346002 Taenia solium UNAM-cd2_larva Taenia solium cDNA, mRNA sequence
	EL749049	1e-60	230	LV0352004 Taenia solium UNAM-cd2_larva Taenia solium cDNA, mRNA sequence
	EL749243	1e-60	230	LV0356021 Taenia solium UNAM-cd2_larva Taenia solium cDNA, mRNA sequence
	EL749183	3e-45	178	LV0354042 Taenia solium UNAM-cd2_larva Taenia solium cDNA, mRNA sequence
	EL749812	1e-29	127	AD0002176 Taenia solium UNAM-cd1_adult Taenia solium cDNA, mRNA sequence
	EL741653	1e-29	127	LV0229064 Taenia solium UNAM-cd2_larva Taenia solium cDNA, mRNA sequence
	EL749064	1e-29	127	LV0352019 Taenia solium UNAM-cd2_larva Taenia solium cDNA, mRNA sequence
	EL748506	3e-27	119	LV0341022 Taenia solium UNAM-cd2_larva Taenia solium cDNA, mRNA sequence
	EL757789	2e-30	83	AD0095064 Taenia solium UNAM-cd1_adult Taenia solium cDNA, mRNA sequence
TSEDTS1028G09.b	EL748443	5e-20	96	LV0340017 Taenia solium UNAM-cd2_larva Taenia solium cDNA, mRNA sequence
	EL745894	2e-16	84	LV0298051 Taenia solium UNAM-cd2_larva Taenia solium cDNA, mRNA sequence
	EL748775	2e-07	54	LV0345027 Taenia solium UNAM-cd2_larva Taenia solium cDNA, mRNA sequence
TSEDTS1031D01.b	EL742870	1e-39	158	LV0248032 Taenia solium UNAM-cd2_larva Taenia solium cDNA, mRNA sequence
	EL746514	3e-27	117	LV0310011 Taenia solium UNAM-cd2_larva Taenia solium cDNA, mRNA sequence
	EL741177	3e-16	81	LV0222010 Taenia solium UNAM-cd2_larva Taenia solium cDNA, mRNA sequence
	EL741262	2e-11	65	LV0223040 Taenia solium UNAM-cd2_larva Taenia solium cDNA, mRNA sequence
TSEDTS1031E02.b	EL751527	7e-50	191	AD0010020 Taenia solium UNAM-cd1_adult Taenia solium cDNA, mRNA sequence
	EL751772	7e-50	191	AD0011015 Taenia solium UNAM-cd1_adult Taenia solium cDNA, mRNA sequence
	EL745247	2e-06	38	LV0288029 Taenia solium UNAM-cd2_larva Taenia solium cDNA, mRNA sequence
TSEDTS1031G02.b	EL748049	3e-33	137	LV0332071 Taenia solium UNAM-cd2_larva Taenia solium cDNA, mRNA sequence
TSEDTS1039D01.b	EL742870	1e-21	89	LV0248032 Taenia solium UNAM-cd2_larva Taenia solium cDNA, mRNA sequence
	EL741177	4e-07	40	LV0222010 Taenia solium UNAM-cd2_larva Taenia solium cDNA, mRNA sequence
	EL746514	7e-18	76	LV0310011 Taenia solium UNAM-cd2_larva Taenia solium cDNA, mRNA sequence
TSEDTS1039E02.b	EL751527	8e-30	111	AD0010020 Taenia solium UNAM-cd1_adult Taenia solium cDNA, mRNA sequence
	EL751772	8e-30	111	AD0011015 Taenia solium UNAM-cd1_adult Taenia solium cDNA, mRNA sequence
	EL746281	7e-11	62	LV0306032 Taenia solium UNAM-cd2_larva Taenia solium cDNA, mRNA sequence
TSEDTS1039G02.b	EL748049	2e-21	97	LV0332071 Taenia solium UNAM-cd2_larva Taenia solium cDNA, mRNA sequence
TSEDTS1040B12.b	EL744582	1e-09	58	LV0275057 Taenia solium UNAM-cd2_larva Taenia solium cDNA, mRNA sequence
	EL748439	1e-09	58	LV0340013 Taenia solium UNAM-cd2_larva Taenia solium cDNA, mRNA sequence
	EL752175	3e-12	50	AD0012203 Taenia solium UNAM-cd1_adult Taenia solium cDNA, mRNA sequence
	EL754279	3e-12	50	AD0021069 Taenia solium UNAM-cd1_adult Taenia solium cDNA, mRNA sequence
	EL760346	2e-12	50	AD0140027 Taenia solium UNAM-cd1_adult Taenia solium cDNA, mRNA sequence
	EL762753	3e-12	50	AD0192051 Taenia solium UNAM-cd1_adult Taenia solium cDNA, mRNA sequence
	EL763065	3e-12	50	AD0198003 Taenia solium UNAM-cd1_adult Taenia solium cDNA, mRNA sequence
	EL740635	3e-12	50	LV0213017 Taenia solium UNAM-cd2_larva Taenia solium cDNA, mRNA sequence
	EL740959	3e-12	50	LV0219009 Taenia solium UNAM-cd2_larva Taenia solium cDNA, mRNA sequence
TSEDTS1042B11.b	EL762753	2e-15	79	AD0192051 Taenia solium UNAM-cd1_adult Taenia solium cDNA, mRNA sequence
	EL763065	2e-15	79	AD0198003 Taenia solium UNAM-cd1_adult Taenia solium cDNA, mRNA sequence
	EL740635	2e-15	79	LV0213017 Taenia solium UNAM-cd2_larva Taenia solium cDNA, mRNA sequence
	EL740959	2e-15	79	LV0219009 Taenia solium UNAM-cd2_larva Taenia solium cDNA, mRNA sequence
	EL752175	3e-15	78	AD0012203 Taenia solium UNAM-cd1_adult Taenia solium cDNA, mRNA sequence
	EL754279	3e-15	78	AD0021069 Taenia solium UNAM-cd1_adult Taenia solium cDNA, mRNA sequence
	EL760346	1e-14	76	AD0140027 Taenia solium UNAM-cd1_adult Taenia solium cDNA, mRNA sequence
	EL748439	3e-06	48	LV0340013 Taenia solium UNAM-cd2_larva Taenia solium cDNA, mRNA sequence
TSEDTS1043H10.b	EL758117	8e-08	56	AD0100062 Taenia solium UNAM-cd1_adult Taenia solium cDNA, mRNA sequence
	EL758465	8e-08	56	AD0106008 Taenia solium UNAM-cd1_adult Taenia solium cDNA, mRNA sequence
	EL758859	8e-08	56	AD0112058 Taenia solium UNAM-cd1_adult Taenia solium cDNA, mRNA sequence
	EL740371	8e-08	56	LV0207055 Taenia solium UNAM-cd2_larva Taenia solium cDNA, mRNA sequence
	EL744320	8e-08	56	LV0271002 Taenia solium UNAM-cd2_larva Taenia solium cDNA, mRNA sequence
	EL744398	8e-08	56	LV0272013 Taenia solium UNAM-cd2_larva Taenia solium cDNA, mRNA sequence
TSEDTS1044A07.b	EL762753	2e-14	75	AD0192051 Taenia solium UNAM-cd1_adult Taenia solium cDNA, mRNA sequence
	EL763065	2e-14	75	AD0198003 Taenia solium UNAM-cd1_adult Taenia solium cDNA, mRNA sequence
	EL740635	2e-14	75	LV0213017 Taenia solium UNAM-cd2_larva Taenia solium cDNA, mRNA sequence
	EL740959	2e-14	75	LV0219009 Taenia solium UNAM-cd2_larva Taenia solium cDNA, mRNA sequence
	EL752175	3e-14	74	AD0012203 Taenia solium UNAM-cd1_adult Taenia solium cDNA, mRNA sequence
	EL754279	3e-14	74	AD0021069 Taenia solium UNAM-cd1_adult Taenia solium cDNA, mRNA sequence
	EL760346	9e-14	73	AD0140027 Taenia solium UNAM-cd1_adult Taenia solium cDNA, mRNA sequence
TSEDTS1048H05.b	EL740593	7e-32	128	LV0212029 Taenia solium UNAM-cd2_larva Taenia solium cDNA, mRNA sequence
	EL745868	9e-32	128	LV0298025 Taenia solium UNAM-cd2_larva Taenia solium cDNA, mRNA sequence
	EL758524	8e-31	125	AD0107017 Taenia solium UNAM-cd1_adult Taenia solium cDNA, mRNA sequence
	EL758708	5e-18	82	AD0110017 Taenia solium UNAM-cd1_adult Taenia solium cDNA, mRNA sequence
TSEDTS1049H03.b	EL748684	7e-51	198	LV0344007 Taenia solium UNAM-cd2_larva Taenia solium cDNA, mRNA sequence
	EL744558	2e-48	190	LV0275033 Taenia solium UNAM-cd2_larva Taenia solium cDNA, mRNA sequence
	EL749088	2e-48	190	LV0352043 Taenia solium UNAM-cd2_larva Taenia solium cDNA, mRNA sequence
	EL750234	5e-47	182	AD0004149 Taenia solium UNAM-cd1_adult Taenia solium cDNA, mRNA sequence
	EL750476	5e-47	182	AD0005139 Taenia solium UNAM-cd1_adult Taenia solium cDNA, mRNA sequence
	EL752247	5e-47	182	AD0013014 Taenia solium UNAM-cd1_adult Taenia solium cDNA, mRNA sequence
	EL740952	5e-47	182	LV0219002 Taenia solium UNAM-cd2_larva Taenia solium cDNA, mRNA sequence
	EL751988	2e-39	157	AD0012016 Taenia solium UNAM-cd1_adult Taenia solium cDNA, mRNA sequence
	EL752720	8e-35	142	AD0014261 Taenia solium UNAM-cd1_adult Taenia solium cDNA, mRNA sequence
	EL761055	2e-22	101	AD0155043 Taenia solium UNAM-cd1_adult Taenia solium cDNA, mRNA sequence
	EL741485	1e-18	92	LV0227041 Taenia solium UNAM-cd2_larva Taenia solium cDNA, mRNA sequence
TSEDTS1050H01.b	EL741012	6e-31	128	LV0219062 Taenia solium UNAM-cd2_larva Taenia solium cDNA, mRNA sequence
TSEDTS1051A10.b	EL742569	1e-155	545	LV0243067 Taenia solium UNAM-cd2_larva Taenia solium cDNA, mRNA sequence
	EL748594	1e-148	521	LV0342045 Taenia solium UNAM-cd2_larva Taenia solium cDNA, mRNA sequence
	EL747330	3e-66	248	LV0322007 Taenia solium UNAM-cd2_larva Taenia solium cDNA, mRNA sequence
	EL743378	7e-41	165	LV0256039 Taenia solium UNAM-cd2_larva Taenia solium cDNA, mRNA sequence
	EL761557	2e-13	71	AD0165055 Taenia solium UNAM-cd1_adult Taenia solium cDNA, mRNA sequence
	EL743239	4e-08	56	LV0254020 Taenia solium UNAM-cd2_larva Taenia solium cDNA, mRNA sequence
	EL752585	2e-07	45	AD0014126 Taenia solium UNAM-cd1_adult Taenia solium cDNA, mRNA sequence
	EL752843	1e-07	45	AD0015102 Taenia solium UNAM-cd1_adult Taenia solium cDNA, mRNA sequence
	EL753733	2e-07	45	AD0019020 Taenia solium UNAM-cd1_adult Taenia solium cDNA, mRNA sequence
	EL759557	8e-10	44	AD0125015 Taenia solium UNAM-cd1_adult Taenia solium cDNA, mRNA sequence
TSEDTS1051C02.b	EL741827	3e-69	258	LV0232032 Taenia solium UNAM-cd2_larva Taenia solium cDNA, mRNA sequence
	EL747330	3e-66	248	LV0322007 Taenia solium UNAM-cd2_larva Taenia solium cDNA, mRNA sequence
Legend:
Red letters= Larval stage
Green letters = Adult stage
