# Supplementary material for: Transcriptome analysis of Taenia solium cysticerci using Open Reading Frame ESTs (ORESTES)
Source: Parasit Vectors. 2009 Jul 31;2:35. doi: 10.1186/1756-3305-2-35 (PMC2731055; doi:10.1186/1756-3305-2-35)
Supplement: Additional file 11 — Table S11. List of interesting genes found in Taenia solium ESTs. [file 1756-3305-2-35-S11.xls]

## Sheet: Plan1
Additional File 11 - Table 11
LIST OF INTERESTING GENES FOUND IN Taenia solium ESTs
Annotation	Non-Redudant STINGAY Accession	GenBank (dbEST) Acc
Transcriptional factors
bZIP transcription factor	TSEDTS1016B09.b	EX150671
T-box transcription factor TBX21	TSEDTS1020F08.b	EX150768
Myb DNA binding	TSEDTS1026E01.b	EX150950
two-DBD-nuclear receptor	TSEDTS1039F01.b	EX151045
	TSEDTS1031F01.b	EX151018
Component of chromatin remodelling complexes
Egl-27 related family member egr-1	TSEDTS1028F02.b	EX151000
Cell adhesion-related molecules
cadherin family member cdh-4	TSEDTS1028G06.b	EX150991
spectrin	TSEDTS1024D01.b	EX150874
	TSEDTS1009E01.b	EX150579
beta-integrin	TSEDTS1024A09.b	EX150890
concanavalin A-like lectin/glucanase	TSEDTS1028B10.b	EX150984
Receptors and other transducing components of signalling pathways
estrogen receptor beta	TSEDTS1024H12.b	EX150877
thyroid hormone receptor interactor protein	TSEDTS1021H10.b	EX150807
cyclic GMP-dependent protein kinase	TSEDTS1028H04.b	EX150989
muscle M-line assembly protein unc-89	TSEDTS1024F04.b	EX150898
Membrane channel proteins
uncoordinated family member unc-2	TSEDTS1040G12.b	EX151052
Cytoskeletal proteins
Dynein heavy chain	TSEDTS1004D08.b	EX150374
		FD661615
	TSEDTS1008H12.b	EX150558
	TSEDTS1026E12.b	EX150961
ezrin/radixin/moesin family member erm-1	TSEDTS1031D01.b	EX151014
RNA binding proteins
germline helicase 2	TSEDTS1032E05.b	EX151028
	TSEDTS1032A05.b	EX151027
	TSEDTS1034H04.b	EX151037
	TSEDTS1033H02.b	EX151033
synthetic lethal with Mec family member sym-4	TSEDTS1051C12.b	EX151104
Stress response-related proteins
heat shock 70kDa protein	TSEDTS1017D03.b	EX150686
heat shock 86kDa protein	TSEDTS1022D11.b	EX150837
	TSEDTS1012B01.b	EX150469
		FD661564
heat shock 90kDa protein	TSEDTS1016G12.b	EX150676
Zn-binding oxidoreductase	TSEDTS1000D06.b	EX150529
glutaredoxin family member	TSEDTS1040F11.b	EX151056
dihydrolipoamide acetyltransferase	TSEDTS1003D10.b	EX150538
Possibly associated to invertebrate immunity
heat shock 90kDa protein	TSEDTS1016G12.b	EX150676
anaphylatoxin-like domain protein	TSEDTS1001E09.b	EX150322
	TSEDTS1024F06.b	EX150873
Potential for development of immunodiagnostic and/or vaccines
paramyosin	TSEDTS1008F05.b	EX150559
	TSEDTS1019E10.b	EX150730
	TSEDTS1000H04.b	EX150519
major egg antigen	TSEDTS1044A07.b	EX151082
	TSEDTS1042B11.b	EX150497
heat shock 70 kDa protein	TSEDTS1017D03.b	EX150686, FD661644
Potential for phylogenetic analysis
cytochrome c oxidase subunit III or COX3	TSEDTS1000B10.b	EX150531
EF-G(2) elongation factor	TSEDTS1050H01.b	EX151098
fructose-bisphosphate aldolase	TSEDTS1008E09.b	EX150549
glyceraldehyde-3-phosphate dehydrogenase	TSEDTS1009G01.b	EX150392
NADH dehydrogenase subunit 1	TSEDTS1043C10.b	EX151080
NAD-specific glutamate dehydrogenase	TSEDTS1008H06.b	EX150565
phosphoenolpyruvate carboxykinase	TSEDTS1028E03.b	EX151006
Others
deoxyribonuclease I	TSEDTS1048B06.b	EX151091
