# Supplementary material for: Transcriptome analysis of Taenia solium cysticerci using Open Reading Frame ESTs (ORESTES)
Source: Parasit Vectors. 2009 Jul 31;2:35. doi: 10.1186/1756-3305-2-35 (PMC2731055; doi:10.1186/1756-3305-2-35)
Supplement: Additional file 12 — Table S2. List of cDNA mini-libraries, primers used for generation of the Taenia solium EST profiles and the number of sequences obtained in each library. [file 1756-3305-2-35-S12.xls]

## Sheet: Plan1
Additional File 2 - Table 2
List of cDNA mini-libraries, primers used for generation of the Taenia solium EST profiles and the number of sequences obtained in each library
Library	Primers		Number of Sequence
	Name	Sequence (5' - 3')
1	PS0264	AGAAGAGGTTTCCACCGC	190
2	PS0259	ACTGCGAAGCGGCTTCTT	96
	PS0263	GTGGGTTGACCGTGGCTT
3	PS0234	TGTCTTTCCCTGCTGCTC	96
	PS0159	CCAGCCCCAGACACGGAC
	PS0235	TGCCTGCAGTCTTCCCGC
	PS0259	ACTGCGAAGCGGCTTCTT
4	PS0234	TGTCTTTCCCTGCTGCTC	96
	PS0159	CCAGCCCCAGACACGGAC
5	PS0235	TGCCTGCAGTCTTCCCGC	96
6	PS0259	ACTGCGAAGCGGCTTCTT	96
7	PS0290	TTCCTTTCTCCTCCCACCTC	96
8	PS0234	TGTCTTTCCCTGCTGCTC	96
9	PS0235	TGCCTGCAGTCTTCCCGC	96
	PS0259	ACTGCGAAGCGGCTTCTT
	PS0289	TAAAGCCAAACCCCCGAC
10	PS0259	ACTGCGAAGCGGCTTCTT	96
	PS0289	TAAAGCCAAACCCCCGAC
	PS0290	TTCCTCTCCTCCCACCTC
	PS0151	CGGGCTCCCTGCCCATGT
11	PS0290	TTCCTCTCCTCCCACCCCTC	96
12	PS0542	AACCGGTCCTTCTCCAAC	380
	PS0543	GCAATGGTCCTGTCGGTT
13	PS0544	GACCAGGGCCCAGCATGT	189
14	PS0546	CGCTCACAACATGCACAG	96
15	PS0548	GGCGGCACGAGGGCATGG	280
	PS0549	TTCCGGCCGCTTTTCATC
16	PS0550	GTAGTGCAAACTGCAGCC	96
	PS0551	AAAACCCCCNCCTTTCCC
17	PS0552	CTTGGAACGAGACGACCT	190
18	PS0512	TTGCCAGGCTCTCTACCT	96
19	PS0558	TTACCGTGGAGACACCTG	190
20	PS0560	CTCGGGTTGACAACGGCT	190
Total			2857
